# Supplementary material for: Climatic Niche Dynamics of the Astereae Lineage and Haplopappus Species Distribution following Amphitropical Long-Distance Dispersal
Source: Plants (Basel). 2023 Jul 21;12(14):2721. doi: 10.3390/plants12142721 (PMC10383874; doi:10.3390/plants12142721)
Supplement: Supplementary file 1 [file plants-12-02721-s001.zip › TableS1.xlsx]

## Sheet: Hazardia_dat_cl_env
genus	species	decimalLongitude	decimalLatitude	year	basisOfRecord	institutionCode
Benitoa	Benitoa occidentalis	-12081160	3669620	1980	PRESERVED_SPECIMEN	UCSB
Benitoa	Benitoa occidentalis	-12084082	3655763	1957	PRESERVED_SPECIMEN	RSA
Benitoa	Benitoa occidentalis	-12083110	3653830	1982	PRESERVED_SPECIMEN	OBI
Benitoa	Benitoa occidentalis	-12095912	3644808	1931	PRESERVED_SPECIMEN	RSA
Benitoa	Benitoa occidentalis	-12066850	3641180	1966	PRESERVED_SPECIMEN	SBBG
Benitoa	Benitoa occidentalis	-12069489	3637861	1966	PRESERVED_SPECIMEN	UCR
Benitoa	Benitoa occidentalis	-12069558	3637847	1966	PRESERVED_SPECIMEN	RSA
Benitoa	Benitoa occidentalis	-12078785	3636389	1933	PRESERVED_SPECIMEN	RSA
Benitoa	Benitoa occidentalis	-11924639	3634000	1921	PRESERVED_SPECIMEN	G
Benitoa	Benitoa occidentalis	-12065072	3627789	1966	PRESERVED_SPECIMEN	SBBG
Benitoa	Benitoa occidentalis	-12047617	3621680	1966	PRESERVED_SPECIMEN	DAV
Benitoa	Benitoa occidentalis	-12070000	3619000	1963	PRESERVED_SPECIMEN	CAS
Benitoa	Benitoa occidentalis	-12041323	3609960	1946	PRESERVED_SPECIMEN	OBI
Benitoa	Benitoa occidentalis	-12053181	3609614	1981	PRESERVED_SPECIMEN	OBI
Benitoa	Benitoa occidentalis	-12047865	3608614	1946	PRESERVED_SPECIMEN	OBI
Benitoa	Benitoa occidentalis	-12047436	3604688	1955	PRESERVED_SPECIMEN	RSA
Benitoa	Benitoa occidentalis	-12047567	3601696	2015	PRESERVED_SPECIMEN	OBI
Benitoa	Benitoa occidentalis	-12047472	3601647	1986	PRESERVED_SPECIMEN	UCR
Benitoa	Benitoa occidentalis	-12047389	3601641	1986	PRESERVED_SPECIMEN	UTEP
Benitoa	Benitoa occidentalis	-12059406	3601172	1962	PRESERVED_SPECIMEN	SD
Benitoa	Benitoa occidentalis	-12057350	3600660	1963	PRESERVED_SPECIMEN	UCSB
Benitoa	Benitoa occidentalis	-12047200	3600400	1970	PRESERVED_SPECIMEN	SBBG
Benitoa	Benitoa occidentalis	-12047154	3600012	1986	PRESERVED_SPECIMEN	OBI
Benitoa	Benitoa occidentalis	-12046960	3599588	1946	PRESERVED_SPECIMEN	SD
Benitoa	Benitoa occidentalis	-12047031	3599577	1946	PRESERVED_SPECIMEN	RSA
Benitoa	Benitoa occidentalis	-12047854	3599445	1986	PRESERVED_SPECIMEN	SBBG
Benitoa	Benitoa occidentalis	-12047161	3596912	1985	PRESERVED_SPECIMEN	DAV
Grindelia	Grindelia adenodonta	-97.1351	33.3405	2010	PRESERVED_SPECIMEN	BRIT
Grindelia	Grindelia adenodonta	-97.5859	33.3187	2010	PRESERVED_SPECIMEN	BRIT
Grindelia	Grindelia adenodonta	-98.6622	33.1667	2015	PRESERVED_SPECIMEN	TEX
Grindelia	Grindelia adenodonta	-96.8067	32.7831	1876	PRESERVED_SPECIMEN	NY
Grindelia	Grindelia adenodonta	-97.3071	32.7785	1912	PRESERVED_SPECIMEN	NY
Grindelia	Grindelia adenodonta	-97.2912	32.7716	1921	PRESERVED_SPECIMEN	NY
Grindelia	Grindelia adenodonta	-96.7779	32.7666	NA	PRESERVED_SPECIMEN	NY
Grindelia	Grindelia adenodonta	-97.3375	30.7189	2015	PRESERVED_SPECIMEN	UCR
Grindelia	Grindelia adenodonta	-96.1008	29.793	1844	PRESERVED_SPECIMEN	NY
Grindelia	Grindelia adenodonta	-97.9983	29.5489	1903	PRESERVED_SPECIMEN	NY
Grindelia	Grindelia adenodonta	-97.9781	29.5368	2014	PRESERVED_SPECIMEN	TEX
Grindelia	Grindelia adenodonta	-98.5693	29.4131	1931	PRESERVED_SPECIMEN	NY
Grindelia	Grindelia aegialitis	-57.74	-37.95	NA	PRESERVED_SPECIMEN	BAA
Grindelia	Grindelia aegialitis	-58.07	-38.19	NA	PRESERVED_SPECIMEN	SI
Grindelia	Grindelia aegialitis	-57.7	-38.21	NA	PRESERVED_SPECIMEN	SI
Grindelia	Grindelia anethifolia	-70.67	-36.08	NA	PRESERVED_SPECIMEN	CONC
Grindelia	Grindelia anethifolia	-70.26	-36.85	NA	PRESERVED_SPECIMEN	BAA
Grindelia	Grindelia anethifolia	-70.78	-36.87	NA	PRESERVED_SPECIMEN	BAA
Grindelia	Grindelia anethifolia	-70.27	-37.38	NA	PRESERVED_SPECIMEN	SI
Grindelia	Grindelia anethifolia	-70.68	-37.61	NA	PRESERVED_SPECIMEN	BAA
Grindelia	Grindelia anethifolia	-70.2431	-37.6664	2010	PRESERVED_SPECIMEN	MO
Grindelia	Grindelia anethifolia	-70.24	-37.67	NA	PRESERVED_SPECIMEN	SI
Grindelia	Grindelia anethifolia	-70.43	-38.58	NA	PRESERVED_SPECIMEN	BAA
Grindelia	Grindelia anethifolia	-68.88	-38.87	NA	PRESERVED_SPECIMEN	LP
Grindelia	Grindelia anethifolia	-70.43	-38.9	NA	PRESERVED_SPECIMEN	SI
Grindelia	Grindelia anethifolia	-69.83	-38.92	NA	PRESERVED_SPECIMEN	LP
Grindelia	Grindelia anethifolia	-70.06	-38.97	NA	PRESERVED_SPECIMEN	SI
Grindelia	Grindelia anethifolia	-69.48	-39.41	NA	PRESERVED_SPECIMEN	LP
Grindelia	Grindelia anethifolia	-70.45	-39.43	NA	PRESERVED_SPECIMEN	BAA
Grindelia	Grindelia anethifolia	-70.7467	-40.6683	2008	PRESERVED_SPECIMEN	MO
Grindelia	Grindelia anethifolia	-70.75	-40.67	NA	PRESERVED_SPECIMEN	SI
Grindelia	Grindelia anethifolia	-70.61	-40.97	NA	PRESERVED_SPECIMEN	LP
Grindelia	Grindelia anethifolia	-68.95	-41.09	NA	PRESERVED_SPECIMEN	LP
Grindelia	Grindelia anethifolia	-71.55	-41.43	NA	PRESERVED_SPECIMEN	BAA
Grindelia	Grindelia anethifolia	-71.11	-42.36	NA	PRESERVED_SPECIMEN	SI
Grindelia	Grindelia anethifolia	-67.26	-42.38	NA	PRESERVED_SPECIMEN	BAA
Grindelia	Grindelia anethifolia	-70.24	-43.21	NA	PRESERVED_SPECIMEN	BAA
Grindelia	Grindelia argentina	-62.41	-37.6	NA	PRESERVED_SPECIMEN	SIU
Grindelia	Grindelia argentina	-62.44	-37.76	NA	PRESERVED_SPECIMEN	SI
Grindelia	Grindelia argentina	-61.79	-38.14	NA	PRESERVED_SPECIMEN	SI
Grindelia	Grindelia argentina	-62.27	-38.21	NA	PRESERVED_SPECIMEN	SI
Grindelia	Grindelia arizonica	-98	38	1874	PRESERVED_SPECIMEN	F
Grindelia	Grindelia arizonica	-109.504	37.9827	1980	PRESERVED_SPECIMEN	NY
Grindelia	Grindelia arizonica	-109.105	37.8821	2016	PRESERVED_SPECIMEN	US
Grindelia	Grindelia arizonica	-109.145	37.8511	1986	PRESERVED_SPECIMEN	NY
Grindelia	Grindelia arizonica	-109.041	37.8162	1980	PRESERVED_SPECIMEN	NY
Grindelia	Grindelia arizonica	-109.213	37.7688	1966	PRESERVED_SPECIMEN	NY
Grindelia	Grindelia arizonica	-109.345	37.7496	1988	PRESERVED_SPECIMEN	NY
Grindelia	Grindelia arizonica	-109.408	37.7473	1911	PRESERVED_SPECIMEN	NY
Grindelia	Grindelia arizonica	-108.235	37.345	1966	PRESERVED_SPECIMEN	NY
Grindelia	Grindelia arizonica	-107.463	37.2588	2003	PRESERVED_SPECIMEN	DBG
Grindelia	Grindelia arizonica	-107.353	36.9929	2005	PRESERVED_SPECIMEN	UNM
Grindelia	Grindelia arizonica	-106.556	36.9322	1996	PRESERVED_SPECIMEN	UNM
Grindelia	Grindelia arizonica	-107.591	36.8955	1993	PRESERVED_SPECIMEN	UNM
Grindelia	Grindelia arizonica	-106.969	36.167	1979	PRESERVED_SPECIMEN	UNM
Grindelia	Grindelia arizonica	-107.09	36.0788	1984	PRESERVED_SPECIMEN	UNM
Grindelia	Grindelia arizonica	-112.355	35.7467	2007	PRESERVED_SPECIMEN	ASC
Grindelia	Grindelia arizonica	-111.488	35.7153	2014	PRESERVED_SPECIMEN	ASC
Grindelia	Grindelia arizonica	-112.519	35.694	2011	PRESERVED_SPECIMEN	ASC
Grindelia	Grindelia arizonica	-112.544	35.544	2012	PRESERVED_SPECIMEN	ASC
Grindelia	Grindelia arizonica	-111.85	35.5333	1996	PRESERVED_SPECIMEN	ASC
Grindelia	Grindelia arizonica	-111.454	35.0015	1984	PRESERVED_SPECIMEN	NY
Grindelia	Grindelia arizonica	-111.451	34.9874	1984	PRESERVED_SPECIMEN	NY
Grindelia	Grindelia arizonica	-111.784	34.8259	2003	PRESERVED_SPECIMEN	ASC
Grindelia	Grindelia arizonica	-111.513	34.7814	1975	PRESERVED_SPECIMEN	DES
Grindelia	Grindelia arizonica	-111.518	34.7794	1997	PRESERVED_SPECIMEN	ASC
Grindelia	Grindelia arizonica	-111.489	34.7741	1967	PRESERVED_SPECIMEN	ASC
Grindelia	Grindelia arizonica	-111.554	34.7689	2004	PRESERVED_SPECIMEN	ASC
Grindelia	Grindelia arizonica	-111.567	34.7679	2015	PRESERVED_SPECIMEN	NY
Grindelia	Grindelia arizonica	-111.554	34.7667	2004	PRESERVED_SPECIMEN	DES
Grindelia	Grindelia arizonica	-111.551	34.7258	1960	PRESERVED_SPECIMEN	ASC
Grindelia	Grindelia arizonica	-111.551	34.7258	1960	PRESERVED_SPECIMEN	ASU
Grindelia	Grindelia arizonica	-111.385	34.7193	1983	PRESERVED_SPECIMEN	DES
Grindelia	Grindelia arizonica	-111.307	34.6612	1972	PRESERVED_SPECIMEN	ASC
Grindelia	Grindelia arizonica	-111.503	34.3844	1986	PRESERVED_SPECIMEN	ASU
Grindelia	Grindelia arizonica	-110.097	34.2858	1969	PRESERVED_SPECIMEN	ASU
Grindelia	Grindelia arizonica	-109.806	34.281	1986	PRESERVED_SPECIMEN	OBI
Grindelia	Grindelia arizonica	-109.892	34.2782	1986	PRESERVED_SPECIMEN	NY
Grindelia	Grindelia arizonica	-109.805	34.2782	1986	PRESERVED_SPECIMEN	NY
Grindelia	Grindelia arizonica	-109.95	34.27	1973	PRESERVED_SPECIMEN	ASU
Grindelia	Grindelia arizonica	-109.464	34.2573	1986	PRESERVED_SPECIMEN	ASU
Grindelia	Grindelia arizonica	-110.029	34.2542	1974	PRESERVED_SPECIMEN	ASU
Grindelia	Grindelia arizonica	-110.029	34.2504	1986	PRESERVED_SPECIMEN	COLO
Grindelia	Grindelia arizonica	-110.032	34.2492	1986	PRESERVED_SPECIMEN	NY
Grindelia	Grindelia arizonica	-109.075	34.2	1986	PRESERVED_SPECIMEN	OBI
Grindelia	Grindelia arizonica	-110.003	34.1959	NA	PRESERVED_SPECIMEN	ASU
Grindelia	Grindelia arizonica	-110.004	34.1944	1965	PRESERVED_SPECIMEN	ASU
Grindelia	Grindelia arizonica	-110.01	34.17	1968	PRESERVED_SPECIMEN	ASU
Grindelia	Grindelia arizonica	-109.95	34.1333	1994	PRESERVED_SPECIMEN	ASU
Grindelia	Grindelia arizonica	-109.936	34.1261	1986	PRESERVED_SPECIMEN	COLO
Grindelia	Grindelia arizonica	-111.392	34.1195	1935	PRESERVED_SPECIMEN	DES
Grindelia	Grindelia arizonica	-109.861	34.0741	1986	PRESERVED_SPECIMEN	COLO
Grindelia	Grindelia arizonica	-109.861	34.0739	1986	PRESERVED_SPECIMEN	NY
Grindelia	Grindelia arizonica	-110.958	34.01	2005	PRESERVED_SPECIMEN	ASC
Grindelia	Grindelia arizonica	-110.971	33.9497	2002	PRESERVED_SPECIMEN	DES
Grindelia	Grindelia arizonica	-110.971	33.9497	2002	PRESERVED_SPECIMEN	ASU
Grindelia	Grindelia arizonica	-110.92	33.921	1995	PRESERVED_SPECIMEN	ASU
Grindelia	Grindelia arizonica	-111.056	33.921	1992	PRESERVED_SPECIMEN	DES
Grindelia	Grindelia arizonica	-110.557	33.6946	2003	PRESERVED_SPECIMEN	ASU
Grindelia	Grindelia arizonica	-108.918	33.5686	1984	PRESERVED_SPECIMEN	COLO
Grindelia	Grindelia arizonica	-109.332	33.3669	1984	PRESERVED_SPECIMEN	ASU
Grindelia	Grindelia arizonica	-108.894	33.3411	1984	PRESERVED_SPECIMEN	COLO
Grindelia	Grindelia arizonica	-108.649	33.3092	1881	PRESERVED_SPECIMEN	NY
Grindelia	Grindelia arizonica	-109.377	33.248	1968	PRESERVED_SPECIMEN	ASU
Grindelia	Grindelia arizonica	-108.23	33.035	2003	PRESERVED_SPECIMEN	KU
Grindelia	Grindelia arizonica	-108.158	33.0304	2006	PRESERVED_SPECIMEN	KU
Grindelia	Grindelia arizonica	-107.905	33.0085	2009	PRESERVED_SPECIMEN	KU
Grindelia	Grindelia arizonica	-107.744	32.8099	1942	PRESERVED_SPECIMEN	UNM
Grindelia	Grindelia arizonica	-105.73	32.7249	1996	PRESERVED_SPECIMEN	DES
Grindelia	Grindelia arizonica	-104.228	31.0693	1988	PRESERVED_SPECIMEN	CM
Grindelia	Grindelia arizonica	-103.955	30.8231	1997	PRESERVED_SPECIMEN	TEX
Grindelia	Grindelia arizonica	-103.75	30.35	1996	PRESERVED_SPECIMEN	TEX
Grindelia	Grindelia arizonica	-103.743	30.323	2016	PRESERVED_SPECIMEN	UCR
Grindelia	Grindelia arizonica	-103.743	30.323	2016	PRESERVED_SPECIMEN	UTEP
Grindelia	Grindelia arizonica	-104.456	29.8625	2004	PRESERVED_SPECIMEN	TEX
Grindelia	Grindelia arizonica	-104.499	29.8619	2006	PRESERVED_SPECIMEN	TEX
Grindelia	Grindelia arizonica	-106.357	29.267	1997	PRESERVED_SPECIMEN	CNS-UT
Grindelia	Grindelia arizonica	-107.19	28.8027	1991	PRESERVED_SPECIMEN	CNS-UT
Grindelia	Grindelia arizonica	-105.571	28.5938	1997	PRESERVED_SPECIMEN	CNS-UT
Grindelia	Grindelia arizonica	-107.206	28.4437	1977	PRESERVED_SPECIMEN	CNS-UT
Grindelia	Grindelia arizonica	-106.873	28.4032	1961	PRESERVED_SPECIMEN	CNS-UT
Grindelia	Grindelia arizonica	-106.871	28.38	1967	PRESERVED_SPECIMEN	CNS-UT
Grindelia	Grindelia arizonica	-104.916	27.1407	1971	PRESERVED_SPECIMEN	ASU
Grindelia	Grindelia atlantica	-52.2247	-31.7742	2015	PRESERVED_SPECIMEN	JBRJ
Grindelia	Grindelia atlantica	-52.2161	-31.7997	2019	PRESERVED_SPECIMEN	ECT
Grindelia	Grindelia atlantica	-58.25	-37.72	NA	PRESERVED_SPECIMEN	SI
Grindelia	Grindelia atlantica	-58.2531	-37.7222	1943	PRESERVED_SPECIMEN	CORD
Grindelia	Grindelia atlantica	-62.02	-38.07	NA	PRESERVED_SPECIMEN	SI
Grindelia	Grindelia atlantica	-61.79	-38.14	NA	PRESERVED_SPECIMEN	SI
Grindelia	Grindelia boliviana	-71.97	-13.52	1963	PRESERVED_SPECIMEN	US
Grindelia	Grindelia boliviana	-71.8972	-13.5228	2006	PRESERVED_SPECIMEN	MO
Grindelia	Grindelia boliviana	-71.9005	-13.5694	2006	PRESERVED_SPECIMEN	MO
Grindelia	Grindelia boliviana	-71.5928	-15.6206	2005	PRESERVED_SPECIMEN	MA
Grindelia	Grindelia boliviana	-69.99	-15.86	1977	PRESERVED_SPECIMEN	MO
Grindelia	Grindelia boliviana	-70.702	-16.8099	NA	PRESERVED_SPECIMEN	HUSA
Grindelia	Grindelia boliviana	-70.8809	-17.1043	NA	PRESERVED_SPECIMEN	HUSA
Grindelia	Grindelia boliviana	-64.9667	-21.3333	1986	PRESERVED_SPECIMEN	B
Grindelia	Grindelia boliviana	-65.38	-21.9	1998	PRESERVED_SPECIMEN	US
Grindelia	Grindelia boliviana	-65.59	-22.28	NA	PRESERVED_SPECIMEN	GH
Grindelia	Grindelia boliviana	-66.22	-25.02	NA	PRESERVED_SPECIMEN	SI
Grindelia	Grindelia boliviana	-66.35	-25.23	NA	PRESERVED_SPECIMEN	SI
Grindelia	Grindelia boliviana	-66.37	-25.3	NA	PRESERVED_SPECIMEN	SI
Grindelia	Grindelia boliviana	-64.71	-25.9	NA	PRESERVED_SPECIMEN	LP
Grindelia	Grindelia boliviana	-65.7044	-27.9183	1966	PRESERVED_SPECIMEN	CORD
Grindelia	Grindelia boliviana	-66.0814	-28.2328	1970	PRESERVED_SPECIMEN	CORD
Grindelia	Grindelia boliviana	-66.0681	-28.2336	1970	PRESERVED_SPECIMEN	CORD
Grindelia	Grindelia brachystephana	-65.8	-23.92	NA	PRESERVED_SPECIMEN	SI
Grindelia	Grindelia brachystephana	-64.36	-26.91	NA	PRESERVED_SPECIMEN	LP
Grindelia	Grindelia brachystephana	-58.93	-27.32	NA	PRESERVED_SPECIMEN	CTES
Grindelia	Grindelia brachystephana	-58.77	-27.5	NA	PRESERVED_SPECIMEN	CTES
Grindelia	Grindelia brachystephana	-58.29	-27.56	NA	PRESERVED_SPECIMEN	CTES
Grindelia	Grindelia brachystephana	-57.91	-27.83	1979	PRESERVED_SPECIMEN	ASU
Grindelia	Grindelia brachystephana	-58.18	-27.99	NA	PRESERVED_SPECIMEN	SI
Grindelia	Grindelia brachystephana	-58.58	-28.19	NA	PRESERVED_SPECIMEN	CTES
Grindelia	Grindelia brachystephana	-58.46	-28.33	NA	PRESERVED_SPECIMEN	SI
Grindelia	Grindelia brachystephana	-57.7	-28.42	NA	PRESERVED_SPECIMEN	CTES
Grindelia	Grindelia brachystephana	-58.93	-28.46	NA	PRESERVED_SPECIMEN	CTES
Grindelia	Grindelia brachystephana	-59.4711	-28.6092	1984	PRESERVED_SPECIMEN	CORD
Grindelia	Grindelia brachystephana	-59.47	-28.61	NA	PRESERVED_SPECIMEN	SI
Grindelia	Grindelia brachystephana	-58.05	-28.75	1998	PRESERVED_SPECIMEN	MO
Grindelia	Grindelia brachystephana	-58.6	-28.9	NA	PRESERVED_SPECIMEN	SI
Grindelia	Grindelia brachystephana	-60.48	-28.93	NA	PRESERVED_SPECIMEN	SI
Grindelia	Grindelia brachystephana	-58.8333	-29	1995	PRESERVED_SPECIMEN	UEFS
Grindelia	Grindelia brachystephana	-58.8333	-29	1995	PRESERVED_SPECIMEN	Cenargen
Grindelia	Grindelia brachystephana	-57.87	-29.04	NA	PRESERVED_SPECIMEN	CTES
Grindelia	Grindelia brachystephana	-62.22	-29.08	NA	PRESERVED_SPECIMEN	CTES
Grindelia	Grindelia brachystephana	-57.31	-29.55	NA	PRESERVED_SPECIMEN	CTES
Grindelia	Grindelia brachystephana	-58.37	-29.64	NA	PRESERVED_SPECIMEN	CTES
Grindelia	Grindelia brachystephana	-59.28	-29.98	NA	PRESERVED_SPECIMEN	CTES
Grindelia	Grindelia brachystephana	-57.86	-30.22	NA	PRESERVED_SPECIMEN	SI
Grindelia	Grindelia brachystephana	-57.93	-30.48	NA	PRESERVED_SPECIMEN	ESA
Grindelia	Grindelia brachystephana	-58.16	-30.71	NA	PRESERVED_SPECIMEN	SI
Grindelia	Grindelia brachystephana	-59.54	-30.89	NA	PRESERVED_SPECIMEN	SI
Grindelia	Grindelia brachystephana	-65.4272	-31.4325	1983	PRESERVED_SPECIMEN	CORD
Grindelia	Grindelia brachystephana	-59.05	-31.62	NA	PRESERVED_SPECIMEN	SI
Grindelia	Grindelia brachystephana	-59.78	-32.17	NA	PRESERVED_SPECIMEN	SI
Grindelia	Grindelia brachystephana	-64.6169	-32.1844	1984	PRESERVED_SPECIMEN	CORD
Grindelia	Grindelia brachystephana	-69.187	-32.433	NA	PRESERVED_SPECIMEN	MA
Grindelia	Grindelia brachystephana	-69.52	-33.61	NA	PRESERVED_SPECIMEN	SI
Grindelia	Grindelia brachystephana	-69.09	-34.05	NA	PRESERVED_SPECIMEN	SI
Grindelia	Grindelia brachystephana	-68.57	-34.68	2013	PRESERVED_SPECIMEN	INTA
Grindelia	Grindelia brachystephana	-58.01	-34.99	NA	PRESERVED_SPECIMEN	SI
Grindelia	Grindelia brachystephana	-64.9208	-35.3869	1876	PRESERVED_SPECIMEN	F
Grindelia	Grindelia brachystephana	-60.16	-36.01	NA	PRESERVED_SPECIMEN	SI
Grindelia	Grindelia brachystephana	-59.69	-36.77	NA	PRESERVED_SPECIMEN	SI
Grindelia	Grindelia brachystephana	-62.43	-36.87	NA	PRESERVED_SPECIMEN	SI
Grindelia	Grindelia brachystephana	-57.65	-37.49	NA	PRESERVED_SPECIMEN	SI
Grindelia	Grindelia brachystephana	-62.44	-37.76	NA	PRESERVED_SPECIMEN	SI
Grindelia	Grindelia brachystephana	-57.7358	-37.9519	1943	PRESERVED_SPECIMEN	CORD
Grindelia	Grindelia brachystephana	-62.18	-38.57	NA	PRESERVED_SPECIMEN	SI
Grindelia	Grindelia brachystephana	-67.9833	-38.95	1939	PRESERVED_SPECIMEN	CORD
Grindelia	Grindelia brachystephana	-67.9833	-38.95	1939	PRESERVED_SPECIMEN	MO
Grindelia	Grindelia brachystephana	-70	-39	1941	PRESERVED_SPECIMEN	F
Grindelia	Grindelia brachystephana	-62.78	-39.02	NA	PRESERVED_SPECIMEN	SI
Grindelia	Grindelia brachystephana	-67.24	-39.07	NA	PRESERVED_SPECIMEN	SI
Grindelia	Grindelia brachystephana	-64.42	-39.1	NA	PRESERVED_SPECIMEN	SI
Grindelia	Grindelia brachystephana	-64.5	-39.34	NA	PRESERVED_SPECIMEN	SI
Grindelia	Grindelia brachystephana	-66.06	-39.48	NA	PRESERVED_SPECIMEN	LP
Grindelia	Grindelia brachystephana	-62.88	-40.12	NA	PRESERVED_SPECIMEN	SI
Grindelia	Grindelia brachystephana	-63.79	-40.77	NA	PRESERVED_SPECIMEN	SI
Grindelia	Grindelia brachystephana	-67.5	-40.88	NA	PRESERVED_SPECIMEN	LP
Grindelia	Grindelia brachystephana	-62.7986	-41.0258	2013	PRESERVED_SPECIMEN	CORD
Grindelia	Grindelia brachystephana	-65.06	-42.77	NA	PRESERVED_SPECIMEN	CTES
Grindelia	Grindelia brachystephana	-65.1456	-42.8253	2009	PRESERVED_SPECIMEN	ASU
Grindelia	Grindelia brachystephana	-65.2894	-43.1944	2010	PRESERVED_SPECIMEN	CORD
Grindelia	Grindelia brachystephana	-66.055	-43.2592	NA	PRESERVED_SPECIMEN	CORD
Grindelia	Grindelia brachystephana	-65.4	-43.26	NA	PRESERVED_SPECIMEN	SI
Grindelia	Grindelia brachystephana	-70.54	-44.18	NA	PRESERVED_SPECIMEN	LP
Grindelia	Grindelia brachystephana	-66.11	-44.4	NA	PRESERVED_SPECIMEN	BAA
Grindelia	Grindelia brachystephana	-67.82	-45.22	NA	PRESERVED_SPECIMEN	SI
Grindelia	Grindelia brachystephana	-69.06	-45.3	NA	PRESERVED_SPECIMEN	LP
Grindelia	Grindelia brachystephana	-67.5167	-45.6833	1932	PRESERVED_SPECIMEN	Universidade Federal de Minas Gerais
Grindelia	Grindelia brachystephana	-68.14	-47.22	NA	PRESERVED_SPECIMEN	LP
Grindelia	Grindelia brachystephana	-65.93	-47.77	NA	PRESERVED_SPECIMEN	SI
Grindelia	Grindelia buphthalmoides	-52.8731	-10.8339	1833	PRESERVED_SPECIMEN	F
Grindelia	Grindelia buphthalmoides	-71.23	-17.75	1997	PRESERVED_SPECIMEN	F
Grindelia	Grindelia buphthalmoides	-53.5508	-30.5298	2021	PRESERVED_SPECIMEN	Fundacao Zoobotanica do Rio Grande do Sul
Grindelia	Grindelia buphthalmoides	-58.5	-34.6667	1964	PRESERVED_SPECIMEN	F
Grindelia	Grindelia buphthalmoides	-62.44	-37.76	NA	PRESERVED_SPECIMEN	BAB
Grindelia	Grindelia buphthalmoides	-61.9783	-38.0739	2010	PRESERVED_SPECIMEN	CORD
Grindelia	Grindelia buphthalmoides	-62.27	-38.21	NA	PRESERVED_SPECIMEN	SI
Grindelia	Grindelia chacoensis	-58.43	-28.33	NA	PRESERVED_SPECIMEN	SI
Grindelia	Grindelia chacoensis	-58.4658	-28.3322	2013	PRESERVED_SPECIMEN	ASU
Grindelia	Grindelia chacoensis	-58.93	-28.46	NA	PRESERVED_SPECIMEN	CTES
Grindelia	Grindelia chacoensis	-59.47	-28.61	NA	PRESERVED_SPECIMEN	SI
Grindelia	Grindelia chacoensis	-58.68	-28.73	NA	PRESERVED_SPECIMEN	SI
Grindelia	Grindelia chacoensis	-58.93	-28.96	NA	PRESERVED_SPECIMEN	CTES
Grindelia	Grindelia chacoensis	-59.64	-29.14	NA	PRESERVED_SPECIMEN	SI
Grindelia	Grindelia chiloensis	-64.7022	-29.8017	1991	PRESERVED_SPECIMEN	UCR
Grindelia	Grindelia chiloensis	-68.34	-30.67	NA	PRESERVED_SPECIMEN	BAA
Grindelia	Grindelia chiloensis	-69.2503	-32.4081	NA	PRESERVED_SPECIMEN	CORD
Grindelia	Grindelia chiloensis	-67.14	-32.41	NA	PRESERVED_SPECIMEN	SI
Grindelia	Grindelia chiloensis	-69.48	-32.87	NA	PRESERVED_SPECIMEN	SI
Grindelia	Grindelia chiloensis	-69.0944	-34.0472	1900	PRESERVED_SPECIMEN	CORD
Grindelia	Grindelia chiloensis	-69.09	-34.05	NA	PRESERVED_SPECIMEN	SI
Grindelia	Grindelia chiloensis	-69.2439	-34.09	NA	PRESERVED_SPECIMEN	IANIGLA
Grindelia	Grindelia chiloensis	-69.9	-34.17	NA	PRESERVED_SPECIMEN	SI
Grindelia	Grindelia chiloensis	-69.14	-34.49	NA	PRESERVED_SPECIMEN	SI
Grindelia	Grindelia chiloensis	-68.35	-34.62	NA	PRESERVED_SPECIMEN	BAA
Grindelia	Grindelia chiloensis	-69.68	-34.83	NA	PRESERVED_SPECIMEN	SI
Grindelia	Grindelia chiloensis	-68.36	-34.94	NA	PRESERVED_SPECIMEN	CTES
Grindelia	Grindelia chiloensis	-68.3633	-34.9411	1952	PRESERVED_SPECIMEN	CORD
Grindelia	Grindelia chiloensis	-69.6	-35.1	1948	PRESERVED_SPECIMEN	MO
Grindelia	Grindelia chiloensis	-69.775	-35.1994	2010	PRESERVED_SPECIMEN	MO
Grindelia	Grindelia chiloensis	-69.78	-35.2	NA	PRESERVED_SPECIMEN	SI
Grindelia	Grindelia chiloensis	-68.39	-35.32	NA	PRESERVED_SPECIMEN	SI
Grindelia	Grindelia chiloensis	-68.3911	-35.3208	2010	PRESERVED_SPECIMEN	MO
Grindelia	Grindelia chiloensis	-64.9208	-35.3869	1892	PRESERVED_SPECIMEN	F
Grindelia	Grindelia chiloensis	-68.27	-35.75	NA	PRESERVED_SPECIMEN	BAA
Grindelia	Grindelia chiloensis	-69.37	-36.14	NA	PRESERVED_SPECIMEN	SI
Grindelia	Grindelia chiloensis	-57.65	-37.49	NA	PRESERVED_SPECIMEN	SI
Grindelia	Grindelia chiloensis	-63.89	-37.83	NA	PRESERVED_SPECIMEN	SI
Grindelia	Grindelia chiloensis	-66.34	-38.16	NA	PRESERVED_SPECIMEN	BAA
Grindelia	Grindelia chiloensis	-70.43	-38.58	NA	PRESERVED_SPECIMEN	LP
Grindelia	Grindelia chiloensis	-68.88	-38.87	NA	PRESERVED_SPECIMEN	LP
Grindelia	Grindelia chiloensis	-70.06	-38.9	1980	PRESERVED_SPECIMEN	INTA
Grindelia	Grindelia chiloensis	-69.83	-38.92	NA	PRESERVED_SPECIMEN	LP
Grindelia	Grindelia chiloensis	-66.5333	-39.0667	1948	PRESERVED_SPECIMEN	MO
Grindelia	Grindelia chiloensis	-66.53	-39.07	1948	PRESERVED_SPECIMEN	US
Grindelia	Grindelia chiloensis	-69.48	-39.41	NA	PRESERVED_SPECIMEN	SI
Grindelia	Grindelia chiloensis	-62.88	-40.12	NA	PRESERVED_SPECIMEN	BAB
Grindelia	Grindelia chiloensis	-70.25	-40.14	NA	PRESERVED_SPECIMEN	SI
Grindelia	Grindelia chiloensis	-70.2456	-40.1436	2011	PRESERVED_SPECIMEN	MO
Grindelia	Grindelia chiloensis	-63	-40.8	1999	PRESERVED_SPECIMEN	ASU
Grindelia	Grindelia chiloensis	-62.97	-40.8	NA	PRESERVED_SPECIMEN	SI
Grindelia	Grindelia chiloensis	-65.49	-40.91	NA	PRESERVED_SPECIMEN	BAB
Grindelia	Grindelia chiloensis	-70.61	-40.97	NA	PRESERVED_SPECIMEN	LP
Grindelia	Grindelia chiloensis	-68.95	-41.09	NA	PRESERVED_SPECIMEN	LP
Grindelia	Grindelia chiloensis	-65.35	-41.55	1969	PRESERVED_SPECIMEN	MO
Grindelia	Grindelia chiloensis	-65.0833	-42.4167	1999	PRESERVED_SPECIMEN	CORD
Grindelia	Grindelia chiloensis	-70.37	-42.66	NA	PRESERVED_SPECIMEN	SI
Grindelia	Grindelia chiloensis	-65.0778	-42.7656	2010	PRESERVED_SPECIMEN	CORD
Grindelia	Grindelia chiloensis	-65.14	-43.09	NA	PRESERVED_SPECIMEN	SI
Grindelia	Grindelia chiloensis	-65.3031	-43.2481	2005	PRESERVED_SPECIMEN	CORD
Grindelia	Grindelia chiloensis	-66.06	-43.26	NA	PRESERVED_SPECIMEN	SI
Grindelia	Grindelia chiloensis	-66.41	-43.57	NA	PRESERVED_SPECIMEN	SI
Grindelia	Grindelia chiloensis	-67.23	-43.67	NA	PRESERVED_SPECIMEN	SI
Grindelia	Grindelia chiloensis	-66.4261	-43.6956	2002	PRESERVED_SPECIMEN	MO
Grindelia	Grindelia chiloensis	-66.43	-43.7	NA	PRESERVED_SPECIMEN	SI
Grindelia	Grindelia chiloensis	-69.6625	-43.7719	2015	PRESERVED_SPECIMEN	CORD
Grindelia	Grindelia chiloensis	-69.04	-43.86	NA	PRESERVED_SPECIMEN	SI
Grindelia	Grindelia chiloensis	-67.1442	-44.2603	2002	PRESERVED_SPECIMEN	US
Grindelia	Grindelia chiloensis	-66.6751	-44.7417	2002	PRESERVED_SPECIMEN	US
Grindelia	Grindelia chiloensis	-67.82	-45.22	NA	PRESERVED_SPECIMEN	LP
Grindelia	Grindelia chiloensis	-69.05	-45.26	NA	PRESERVED_SPECIMEN	SI
Grindelia	Grindelia chiloensis	-67.5	-45.3667	1932	PRESERVED_SPECIMEN	Universidade Federal de Minas Gerais
Grindelia	Grindelia chiloensis	-69.28	-45.53	NA	PRESERVED_SPECIMEN	SI
Grindelia	Grindelia chiloensis	-67.8	-45.89	NA	PRESERVED_SPECIMEN	SI
Grindelia	Grindelia chiloensis	-67.5364	-45.9592	2005	PRESERVED_SPECIMEN	CORD
Grindelia	Grindelia chiloensis	-67.5692	-45.9675	2009	PRESERVED_SPECIMEN	MA
Grindelia	Grindelia chiloensis	-67.5693	-45.9676	2009	PRESERVED_SPECIMEN	Universidade Federal de Minas Gerais
Grindelia	Grindelia chiloensis	-67.5693	-45.9676	2009	PRESERVED_SPECIMEN	ASU
Grindelia	Grindelia chiloensis	-67.57	-45.97	NA	PRESERVED_SPECIMEN	SI
Grindelia	Grindelia chiloensis	-67.4436	-46.5447	2003	PRESERVED_SPECIMEN	MO
Grindelia	Grindelia chiloensis	-67.4436	-46.5447	2003	PRESERVED_SPECIMEN	CORD
Grindelia	Grindelia chiloensis	-67.2125	-47.0492	2003	PRESERVED_SPECIMEN	MO
Grindelia	Grindelia chiloensis	-67.2125	-47.0492	2003	PRESERVED_SPECIMEN	CORD
Grindelia	Grindelia chiloensis	-68.1433	-47.2186	1979	PRESERVED_SPECIMEN	CORD
Grindelia	Grindelia chiloensis	-68.14	-47.22	NA	PRESERVED_SPECIMEN	SRFA
Grindelia	Grindelia chiloensis	-72.09	-49.76	NA	PRESERVED_SPECIMEN	LP
Grindelia	Grindelia ciliata	-90.104	40.928	1974	PRESERVED_SPECIMEN	MO
Grindelia	Grindelia ciliata	-95.7241	40.4742	1968	PRESERVED_SPECIMEN	KU
Grindelia	Grindelia ciliata	-91.5586	40.4308	2012	PRESERVED_SPECIMEN	MO
Grindelia	Grindelia ciliata	-92.168	40.2681	1998	PRESERVED_SPECIMEN	MO
Grindelia	Grindelia ciliata	-92.4308	40.0736	2001	PRESERVED_SPECIMEN	MO
Grindelia	Grindelia ciliata	-93.0944	39.6092	1998	PRESERVED_SPECIMEN	MO
Grindelia	Grindelia ciliata	-97.1286	39.3702	1975	PRESERVED_SPECIMEN	KU
Grindelia	Grindelia ciliata	-97.1281	39.3568	1995	PRESERVED_SPECIMEN	KU
Grindelia	Grindelia ciliata	-99.9721	39.3494	1977	PRESERVED_SPECIMEN	KU
Grindelia	Grindelia ciliata	-94.4189	39.2461	1933	PRESERVED_SPECIMEN	MO
Grindelia	Grindelia ciliata	-98.5365	39.1721	1979	PRESERVED_SPECIMEN	KU
Grindelia	Grindelia ciliata	-97.5669	39.1121	1975	PRESERVED_SPECIMEN	KU
Grindelia	Grindelia ciliata	-96.7936	39.1033	2002	PRESERVED_SPECIMEN	KU
Grindelia	Grindelia ciliata	-95.3913	39.0739	1976	PRESERVED_SPECIMEN	KU
Grindelia	Grindelia ciliata	-96.8306	39.0575	2002	PRESERVED_SPECIMEN	KU
Grindelia	Grindelia ciliata	-95.5919	39.0554	1976	PRESERVED_SPECIMEN	KU
Grindelia	Grindelia ciliata	-95.3722	39.0438	1940	PRESERVED_SPECIMEN	KU
Grindelia	Grindelia ciliata	-96.8874	39.0286	1976	PRESERVED_SPECIMEN	KU
Grindelia	Grindelia ciliata	-100.618	39.0106	1976	PRESERVED_SPECIMEN	KU
Grindelia	Grindelia ciliata	-98.7819	38.9858	1960	PRESERVED_SPECIMEN	KU
Grindelia	Grindelia ciliata	-95.2352	38.9717	1883	PRESERVED_SPECIMEN	NY
Grindelia	Grindelia ciliata	-98.8598	38.9678	1956	PRESERVED_SPECIMEN	KU
Grindelia	Grindelia ciliata	-98.8598	38.9605	1972	PRESERVED_SPECIMEN	KU
Grindelia	Grindelia ciliata	-97.2512	38.9172	1972	PRESERVED_SPECIMEN	KU
Grindelia	Grindelia ciliata	-98.0114	38.901	1974	PRESERVED_SPECIMEN	KU
Grindelia	Grindelia ciliata	-95.2951	38.8859	NA	PRESERVED_SPECIMEN	KU
Grindelia	Grindelia ciliata	-99.1886	38.8782	1932	PRESERVED_SPECIMEN	KU
Grindelia	Grindelia ciliata	-100.167	38.8755	1965	PRESERVED_SPECIMEN	KSTC
Grindelia	Grindelia ciliata	-100.114	38.8611	1965	PRESERVED_SPECIMEN	KSTC
Grindelia	Grindelia ciliata	-100.081	38.8471	1952	PRESERVED_SPECIMEN	KU
Grindelia	Grindelia ciliata	-97.6859	38.8403	1936	PRESERVED_SPECIMEN	NY
Grindelia	Grindelia ciliata	-97.7096	38.8331	1972	PRESERVED_SPECIMEN	KU
Grindelia	Grindelia ciliata	-98.4377	38.8254	1950	PRESERVED_SPECIMEN	KU
Grindelia	Grindelia ciliata	-98.4567	38.825	1972	PRESERVED_SPECIMEN	KU
Grindelia	Grindelia ciliata	-93.7358	38.7628	1903	PRESERVED_SPECIMEN	MO
Grindelia	Grindelia ciliata	-97.8653	38.7539	2003	PRESERVED_SPECIMEN	KU
Grindelia	Grindelia ciliata	-99.0228	38.7438	1960	PRESERVED_SPECIMEN	KU
Grindelia	Grindelia ciliata	-99.3185	38.726	1972	PRESERVED_SPECIMEN	KU
Grindelia	Grindelia ciliata	-99.5243	38.7253	1935	PRESERVED_SPECIMEN	CM
Grindelia	Grindelia ciliata	-99.3119	38.7146	1930	PRESERVED_SPECIMEN	NY
Grindelia	Grindelia ciliata	-100.907	38.7124	1950	PRESERVED_SPECIMEN	KU
Grindelia	Grindelia ciliata	-95.685	38.6963	1976	PRESERVED_SPECIMEN	KU
Grindelia	Grindelia ciliata	-100.918	38.6765	1966	PRESERVED_SPECIMEN	KU
Grindelia	Grindelia ciliata	-98.0054	38.6504	1976	PRESERVED_SPECIMEN	KU
Grindelia	Grindelia ciliata	-100.916	38.6449	1960	PRESERVED_SPECIMEN	NY
Grindelia	Grindelia ciliata	-100.916	38.6427	1960	PRESERVED_SPECIMEN	KU
Grindelia	Grindelia ciliata	-100.468	38.6418	1959	PRESERVED_SPECIMEN	KU
Grindelia	Grindelia ciliata	-98.0645	38.6386	1967	PRESERVED_SPECIMEN	KU
Grindelia	Grindelia ciliata	-100.918	38.6343	1966	PRESERVED_SPECIMEN	KSTC
Grindelia	Grindelia ciliata	-97.9634	38.6335	1968	PRESERVED_SPECIMEN	KU
Grindelia	Grindelia ciliata	-98.0151	38.5964	1956	PRESERVED_SPECIMEN	KU
Grindelia	Grindelia ciliata	-98.2278	38.5856	1958	PRESERVED_SPECIMEN	KSTC
Grindelia	Grindelia ciliata	-97.9618	38.5835	1955	PRESERVED_SPECIMEN	KU
Grindelia	Grindelia ciliata	-98.7126	38.5693	1929	PRESERVED_SPECIMEN	NY
Grindelia	Grindelia ciliata	-96.4133	38.5258	1964	PRESERVED_SPECIMEN	KSTC
Grindelia	Grindelia ciliata	-98.7428	38.5102	1998	PRESERVED_SPECIMEN	KU
Grindelia	Grindelia ciliata	-95.6378	38.507	1954	PRESERVED_SPECIMEN	KU
Grindelia	Grindelia ciliata	-98.6298	38.5068	1961	PRESERVED_SPECIMEN	KSTC
Grindelia	Grindelia ciliata	-98.7243	38.5025	1993	PRESERVED_SPECIMEN	KU
Grindelia	Grindelia ciliata	-98.6665	38.4821	1961	PRESERVED_SPECIMEN	KSTC
Grindelia	Grindelia ciliata	-97.4696	38.4793	1975	PRESERVED_SPECIMEN	KU
Grindelia	Grindelia ciliata	-98.6819	38.4776	1929	PRESERVED_SPECIMEN	KU
Grindelia	Grindelia ciliata	-98.6556	38.4694	NA	PRESERVED_SPECIMEN	KSTC
Grindelia	Grindelia ciliata	-99.2546	38.4653	1973	PRESERVED_SPECIMEN	KU
Grindelia	Grindelia ciliata	-98.6366	38.4439	1961	PRESERVED_SPECIMEN	KSTC
Grindelia	Grindelia ciliata	-96.1803	38.4276	1961	PRESERVED_SPECIMEN	KSTC
Grindelia	Grindelia ciliata	-99.8672	38.422	1973	PRESERVED_SPECIMEN	KU
Grindelia	Grindelia ciliata	-96.1785	38.4168	1973	PRESERVED_SPECIMEN	KSTC
Grindelia	Grindelia ciliata	-98.8089	38.3664	1971	PRESERVED_SPECIMEN	KU
Grindelia	Grindelia ciliata	-96.1801	38.3648	1969	PRESERVED_SPECIMEN	KSTC
Grindelia	Grindelia ciliata	-98.8018	38.3645	1971	PRESERVED_SPECIMEN	NY
Grindelia	Grindelia ciliata	-96.0148	38.3425	1975	PRESERVED_SPECIMEN	KSTC
Grindelia	Grindelia ciliata	-96.0072	38.3383	2001	PRESERVED_SPECIMEN	KU
Grindelia	Grindelia ciliata	-97.0776	38.3243	1977	PRESERVED_SPECIMEN	KU
Grindelia	Grindelia ciliata	-98.9168	38.2882	1957	PRESERVED_SPECIMEN	KU
Grindelia	Grindelia ciliata	-98.379	38.2769	1957	PRESERVED_SPECIMEN	KU
Grindelia	Grindelia ciliata	-96.152	38.2625	1974	PRESERVED_SPECIMEN	KU
Grindelia	Grindelia ciliata	-98.4172	38.2172	1956	PRESERVED_SPECIMEN	KU
Grindelia	Grindelia ciliata	-98.5368	38.2091	1958	PRESERVED_SPECIMEN	KU
Grindelia	Grindelia ciliata	-98.6	38.2086	1957	PRESERVED_SPECIMEN	KU
Grindelia	Grindelia ciliata	-98.312	38.1987	1956	PRESERVED_SPECIMEN	KU
Grindelia	Grindelia ciliata	-100.34	38.1754	1975	PRESERVED_SPECIMEN	KU
Grindelia	Grindelia ciliata	-98.7488	38.1586	1983	PRESERVED_SPECIMEN	ASC
Grindelia	Grindelia ciliata	-98.5347	38.153	1957	PRESERVED_SPECIMEN	KSTC
Grindelia	Grindelia ciliata	-98.142	38.149	1956	PRESERVED_SPECIMEN	KU
Grindelia	Grindelia ciliata	-96.5612	38.1301	1966	PRESERVED_SPECIMEN	KU
Grindelia	Grindelia ciliata	-97.6698	38.1181	1975	PRESERVED_SPECIMEN	KU
Grindelia	Grindelia ciliata	-98.6417	38.1056	1957	PRESERVED_SPECIMEN	KU
Grindelia	Grindelia ciliata	-98.5683	38.1049	1957	PRESERVED_SPECIMEN	KU
Grindelia	Grindelia ciliata	-98.4167	38.0958	1999	PRESERVED_SPECIMEN	KU
Grindelia	Grindelia ciliata	-99.0987	38.0936	1971	PRESERVED_SPECIMEN	KU
Grindelia	Grindelia ciliata	-97.5829	38.079	1975	PRESERVED_SPECIMEN	KU
Grindelia	Grindelia ciliata	-100.041	38.0554	1960	PRESERVED_SPECIMEN	KU
Grindelia	Grindelia ciliata	-97.9321	37.9983	1956	PRESERVED_SPECIMEN	KSTC
Grindelia	Grindelia ciliata	-101.752	37.9661	1971	PRESERVED_SPECIMEN	KU
Grindelia	Grindelia ciliata	-100.863	37.9482	1972	PRESERVED_SPECIMEN	KU
Grindelia	Grindelia ciliata	-101.282	37.9406	1975	PRESERVED_SPECIMEN	KU
Grindelia	Grindelia ciliata	-99.3823	37.9231	1971	PRESERVED_SPECIMEN	KU
Grindelia	Grindelia ciliata	-96.7965	37.9177	1993	PRESERVED_SPECIMEN	KU
Grindelia	Grindelia ciliata	-98.1692	37.8965	1960	PRESERVED_SPECIMEN	KU
Grindelia	Grindelia ciliata	-96.8563	37.8913	1976	PRESERVED_SPECIMEN	KU
Grindelia	Grindelia ciliata	-101.754	37.883	1966	PRESERVED_SPECIMEN	KU
Grindelia	Grindelia ciliata	-99.4098	37.8796	1957	PRESERVED_SPECIMEN	KU
Grindelia	Grindelia ciliata	-98.6	37.8171	1956	PRESERVED_SPECIMEN	KU
Grindelia	Grindelia ciliata	-100.247	37.8066	1966	PRESERVED_SPECIMEN	KU
Grindelia	Grindelia ciliata	-100.352	37.7992	1971	PRESERVED_SPECIMEN	KU
Grindelia	Grindelia ciliata	-100.257	37.7964	1993	PRESERVED_SPECIMEN	KU
Grindelia	Grindelia ciliata	-98.7382	37.7906	1993	PRESERVED_SPECIMEN	KU
Grindelia	Grindelia ciliata	-98.544	37.7589	1960	PRESERVED_SPECIMEN	KU
Grindelia	Grindelia ciliata	-100.027	37.746	2006	PRESERVED_SPECIMEN	KU
Grindelia	Grindelia ciliata	-98.6618	37.7292	1965	PRESERVED_SPECIMEN	KU
Grindelia	Grindelia ciliata	-100.015	37.7122	1993	PRESERVED_SPECIMEN	KU
Grindelia	Grindelia ciliata	-100.103	37.6931	1973	PRESERVED_SPECIMEN	KU
Grindelia	Grindelia ciliata	-95.4884	37.6645	1999	PRESERVED_SPECIMEN	KU
Grindelia	Grindelia ciliata	-98.2415	37.6458	1982	PRESERVED_SPECIMEN	KU
Grindelia	Grindelia ciliata	-97.7802	37.6445	1975	PRESERVED_SPECIMEN	KU
Grindelia	Grindelia ciliata	-99.0951	37.6185	1959	PRESERVED_SPECIMEN	KU
Grindelia	Grindelia ciliata	-97.2576	37.6118	1993	PRESERVED_SPECIMEN	KU
Grindelia	Grindelia ciliata	-97.6305	37.6111	1963	PRESERVED_SPECIMEN	KSTC
Grindelia	Grindelia ciliata	-101.359	37.5556	1973	PRESERVED_SPECIMEN	KU
Grindelia	Grindelia ciliata	-101.994	37.523	1966	PRESERVED_SPECIMEN	KU
Grindelia	Grindelia ciliata	-96.1905	37.4703	1979	PRESERVED_SPECIMEN	KU
Grindelia	Grindelia ciliata	-100.844	37.4527	1973	PRESERVED_SPECIMEN	KU
Grindelia	Grindelia ciliata	-99.0527	37.4503	1980	PRESERVED_SPECIMEN	KU
Grindelia	Grindelia ciliata	-97.9772	37.4441	1975	PRESERVED_SPECIMEN	KU
Grindelia	Grindelia ciliata	-98.5802	37.4417	1956	PRESERVED_SPECIMEN	KU
Grindelia	Grindelia ciliata	-97.8326	37.4403	1993	PRESERVED_SPECIMEN	NY
Grindelia	Grindelia ciliata	-97.2531	37.4385	1966	PRESERVED_SPECIMEN	KSTC
Grindelia	Grindelia ciliata	-101.355	37.4074	1973	PRESERVED_SPECIMEN	KU
Grindelia	Grindelia ciliata	-97.0047	37.3982	1973	PRESERVED_SPECIMEN	KU
Grindelia	Grindelia ciliata	-98.0772	37.3951	1963	PRESERVED_SPECIMEN	KSTC
Grindelia	Grindelia ciliata	-99.7832	37.395	1972	PRESERVED_SPECIMEN	KU
Grindelia	Grindelia ciliata	-97.0229	37.3847	1966	PRESERVED_SPECIMEN	KU
Grindelia	Grindelia ciliata	-97.9137	37.3763	1993	PRESERVED_SPECIMEN	KU
Grindelia	Grindelia ciliata	-97.9104	37.3718	1971	PRESERVED_SPECIMEN	KU
Grindelia	Grindelia ciliata	-96.9868	37.3126	1960	PRESERVED_SPECIMEN	KU
Grindelia	Grindelia ciliata	-98.9159	37.3061	1956	PRESERVED_SPECIMEN	KU
Grindelia	Grindelia ciliata	-98.5821	37.3017	1972	PRESERVED_SPECIMEN	KU
Grindelia	Grindelia ciliata	-98.6624	37.2811	1966	PRESERVED_SPECIMEN	KU
Grindelia	Grindelia ciliata	-98.7258	37.281	1959	PRESERVED_SPECIMEN	KU
Grindelia	Grindelia ciliata	-98.7312	37.2757	1958	PRESERVED_SPECIMEN	KSTC
Grindelia	Grindelia ciliata	-99.3268	37.2544	1957	PRESERVED_SPECIMEN	KU
Grindelia	Grindelia ciliata	-97.113	37.2405	1966	PRESERVED_SPECIMEN	KU
Grindelia	Grindelia ciliata	-101.312	37.1923	1895	PRESERVED_SPECIMEN	NY
Grindelia	Grindelia ciliata	-100.708	37.1908	1999	PRESERVED_SPECIMEN	KU
Grindelia	Grindelia ciliata	-99.7475	37.1886	1960	PRESERVED_SPECIMEN	KU
Grindelia	Grindelia ciliata	-100.725	37.1836	1966	PRESERVED_SPECIMEN	KU
Grindelia	Grindelia ciliata	-101.348	37.177	1991	PRESERVED_SPECIMEN	KU
Grindelia	Grindelia ciliata	-97.1961	37.1758	1966	PRESERVED_SPECIMEN	KSTC
Grindelia	Grindelia ciliata	-101.021	37.1735	1972	PRESERVED_SPECIMEN	KU
Grindelia	Grindelia ciliata	-100.45	37.1722	1956	PRESERVED_SPECIMEN	KSTC
Grindelia	Grindelia ciliata	-100.377	37.1696	1972	PRESERVED_SPECIMEN	KU
Grindelia	Grindelia ciliata	-100.45	37.1669	1965	PRESERVED_SPECIMEN	KU
Grindelia	Grindelia ciliata	-100.434	37.1666	1946	PRESERVED_SPECIMEN	KU
Grindelia	Grindelia ciliata	-101.581	37.161	1966	PRESERVED_SPECIMEN	KU
Grindelia	Grindelia ciliata	-100.75	37.1481	1980	PRESERVED_SPECIMEN	KU
Grindelia	Grindelia ciliata	-100.75	37.1472	1957	PRESERVED_SPECIMEN	KU
Grindelia	Grindelia ciliata	-100.7	37.1415	1950	PRESERVED_SPECIMEN	KU
Grindelia	Grindelia ciliata	-95.9697	37.1399	1966	PRESERVED_SPECIMEN	KU
Grindelia	Grindelia ciliata	-101.89	37.1386	1951	PRESERVED_SPECIMEN	KU
Grindelia	Grindelia ciliata	-101.631	37.1177	1961	PRESERVED_SPECIMEN	KU
Grindelia	Grindelia ciliata	-101.637	37.1175	1964	PRESERVED_SPECIMEN	NY
Grindelia	Grindelia ciliata	-101.444	37.1001	1973	PRESERVED_SPECIMEN	KU
Grindelia	Grindelia ciliata	-98.3984	37.0906	1993	PRESERVED_SPECIMEN	KU
Grindelia	Grindelia ciliata	-98.3622	37.0688	1993	PRESERVED_SPECIMEN	KU
Grindelia	Grindelia ciliata	-98.3621	37.0613	1959	PRESERVED_SPECIMEN	KU
Grindelia	Grindelia ciliata	-97.1487	37.0391	1975	PRESERVED_SPECIMEN	KU
Grindelia	Grindelia ciliata	-102.228	37.0387	NA	PRESERVED_SPECIMEN	CS
Grindelia	Grindelia ciliata	-99.484	37.0346	1966	PRESERVED_SPECIMEN	KU
Grindelia	Grindelia ciliata	-102.205	37.0277	2005	PRESERVED_SPECIMEN	COLO
Grindelia	Grindelia ciliata	-102.208	37.0108	2005	PRESERVED_SPECIMEN	KU
Grindelia	Grindelia ciliata	-96.2625	37.0022	1955	PRESERVED_SPECIMEN	KU
Grindelia	Grindelia ciliata	-102.249	37.0004	1949	PRESERVED_SPECIMEN	COLO
Grindelia	Grindelia ciliata	-99.6838	36.9994	1980	PRESERVED_SPECIMEN	KU
Grindelia	Grindelia ciliata	-100.931	36.9967	1912	PRESERVED_SPECIMEN	NY
Grindelia	Grindelia ciliata	-97.0531	36.9692	1973	PRESERVED_SPECIMEN	KU
Grindelia	Grindelia ciliata	-101.201	36.8642	1964	PRESERVED_SPECIMEN	COLO
Grindelia	Grindelia ciliata	-99.3763	36.8353	1973	PRESERVED_SPECIMEN	KU
Grindelia	Grindelia ciliata	-99.9619	36.8285	1995	PRESERVED_SPECIMEN	KU
Grindelia	Grindelia ciliata	-97.067	36.8097	1971	PRESERVED_SPECIMEN	KU
Grindelia	Grindelia ciliata	-99.0206	36.8096	1973	PRESERVED_SPECIMEN	KU
Grindelia	Grindelia ciliata	-97.5794	36.8068	1973	PRESERVED_SPECIMEN	KU
Grindelia	Grindelia ciliata	-98.6671	36.7976	1913	PRESERVED_SPECIMEN	NY
Grindelia	Grindelia ciliata	-98.4741	36.7834	1973	PRESERVED_SPECIMEN	KU
Grindelia	Grindelia ciliata	-100.519	36.7799	1973	PRESERVED_SPECIMEN	KU
Grindelia	Grindelia ciliata	-92.7575	36.7339	2002	PRESERVED_SPECIMEN	MO
Grindelia	Grindelia ciliata	-101.19	36.5439	1966	PRESERVED_SPECIMEN	KSTC
Grindelia	Grindelia ciliata	-98.88	36.5046	1993	PRESERVED_SPECIMEN	KU
Grindelia	Grindelia ciliata	-101.472	36.4886	2015	PRESERVED_SPECIMEN	TEX
Grindelia	Grindelia ciliata	-100.802	36.4798	1973	PRESERVED_SPECIMEN	KU
Grindelia	Grindelia ciliata	-98.8797	36.4749	1993	PRESERVED_SPECIMEN	KU
Grindelia	Grindelia ciliata	-98.8777	36.4527	1993	PRESERVED_SPECIMEN	NY
Grindelia	Grindelia ciliata	-100.306	36.4461	1974	PRESERVED_SPECIMEN	KU
Grindelia	Grindelia ciliata	-98.9206	36.4204	1983	PRESERVED_SPECIMEN	KU
Grindelia	Grindelia ciliata	-98.2755	36.3598	1968	PRESERVED_SPECIMEN	KU
Grindelia	Grindelia ciliata	-100.276	36.2912	1974	PRESERVED_SPECIMEN	KU
Grindelia	Grindelia ciliata	-97.4008	36.2747	1968	PRESERVED_SPECIMEN	KU
Grindelia	Grindelia ciliata	-101.393	36.2547	1974	PRESERVED_SPECIMEN	KU
Grindelia	Grindelia ciliata	-101.316	36.2106	2015	PRESERVED_SPECIMEN	TEX
Grindelia	Grindelia ciliata	-99.3842	36.1448	1992	PRESERVED_SPECIMEN	KU
Grindelia	Grindelia ciliata	-97.0579	36.1158	1925	PRESERVED_SPECIMEN	TTC
Grindelia	Grindelia ciliata	-97.0992	36.1147	1937	PRESERVED_SPECIMEN	DBG
Grindelia	Grindelia ciliata	-98.9633	36.0459	1968	PRESERVED_SPECIMEN	KU
Grindelia	Grindelia ciliata	-100.857	35.978	2000	PRESERVED_SPECIMEN	LSU
Grindelia	Grindelia ciliata	-97.0162	35.9273	1993	PRESERVED_SPECIMEN	KU
Grindelia	Grindelia ciliata	-100.293	35.9128	1955	PRESERVED_SPECIMEN	TTC
Grindelia	Grindelia ciliata	-99.8846	35.9042	1853	PRESERVED_SPECIMEN	NY
Grindelia	Grindelia ciliata	-96.3709	35.9027	1895	PRESERVED_SPECIMEN	NY
Grindelia	Grindelia ciliata	-100.218	35.8876	1967	PRESERVED_SPECIMEN	TTC
Grindelia	Grindelia ciliata	-97.0634	35.6942	1940	PRESERVED_SPECIMEN	UNM
Grindelia	Grindelia ciliata	-100.638	35.6914	1974	PRESERVED_SPECIMEN	KU
Grindelia	Grindelia ciliata	-100.669	35.6658	1967	PRESERVED_SPECIMEN	KU
Grindelia	Grindelia ciliata	-101.397	35.6381	2015	PRESERVED_SPECIMEN	TEX
Grindelia	Grindelia ciliata	-99.7286	35.6081	2001	PRESERVED_SPECIMEN	KU
Grindelia	Grindelia ciliata	-101.627	35.5767	2015	PRESERVED_SPECIMEN	TEX
Grindelia	Grindelia ciliata	-98.9643	35.5702	1973	PRESERVED_SPECIMEN	KU
Grindelia	Grindelia ciliata	-98.9646	35.5662	1973	PRESERVED_SPECIMEN	KU
Grindelia	Grindelia ciliata	-97.5	35.55	1996	PRESERVED_SPECIMEN	NY
Grindelia	Grindelia ciliata	-99.7489	35.5456	2001	PRESERVED_SPECIMEN	KU
Grindelia	Grindelia ciliata	-99.7308	35.5447	2001	PRESERVED_SPECIMEN	KU
Grindelia	Grindelia ciliata	-102.251	35.5402	NA	PRESERVED_SPECIMEN	TTC
Grindelia	Grindelia ciliata	-102.262	35.5237	1995	PRESERVED_SPECIMEN	KU
Grindelia	Grindelia ciliata	-100.959	35.5144	1973	PRESERVED_SPECIMEN	KU
Grindelia	Grindelia ciliata	-97.3697	35.5089	1939	PRESERVED_SPECIMEN	NY
Grindelia	Grindelia ciliata	-99.1859	35.4772	1968	PRESERVED_SPECIMEN	KU
Grindelia	Grindelia ciliata	-98.9629	35.4576	1973	PRESERVED_SPECIMEN	KU
Grindelia	Grindelia ciliata	-102.257	35.4525	1993	PRESERVED_SPECIMEN	KU
Grindelia	Grindelia ciliata	-102.177	35.4477	1973	PRESERVED_SPECIMEN	KU
Grindelia	Grindelia ciliata	-101.635	35.4261	2015	PRESERVED_SPECIMEN	TEX
Grindelia	Grindelia ciliata	-99.1694	35.4254	1968	PRESERVED_SPECIMEN	KU
Grindelia	Grindelia ciliata	-101.507	35.2835	1965	PRESERVED_SPECIMEN	TTC
Grindelia	Grindelia ciliata	-97.3507	35.2225	1933	PRESERVED_SPECIMEN	NY
Grindelia	Grindelia ciliata	-100.249	35.2142	1931	PRESERVED_SPECIMEN	KU
Grindelia	Grindelia ciliata	-104.691	35.0343	1987	PRESERVED_SPECIMEN	UNM
Grindelia	Grindelia ciliata	-100.896	35.0078	1973	PRESERVED_SPECIMEN	KU
Grindelia	Grindelia ciliata	-104.523	35.003	2015	PRESERVED_SPECIMEN	UNM
Grindelia	Grindelia ciliata	-97.8124	34.9812	1868	PRESERVED_SPECIMEN	NY
Grindelia	Grindelia ciliata	-98.0423	34.9654	1968	PRESERVED_SPECIMEN	KU
Grindelia	Grindelia ciliata	-102.121	34.8971	1973	PRESERVED_SPECIMEN	KU
Grindelia	Grindelia ciliata	-102.398	34.8151	1967	PRESERVED_SPECIMEN	TTC
Grindelia	Grindelia ciliata	-98.6061	34.6794	1988	PRESERVED_SPECIMEN	KU
Grindelia	Grindelia ciliata	-100.736	34.6769	1973	PRESERVED_SPECIMEN	KU
Grindelia	Grindelia ciliata	-96.803	34.6483	1947	PRESERVED_SPECIMEN	NY
Grindelia	Grindelia ciliata	-97.9575	34.5748	1968	PRESERVED_SPECIMEN	KU
Grindelia	Grindelia ciliata	-100.803	34.5732	1974	PRESERVED_SPECIMEN	KU
Grindelia	Grindelia ciliata	-100.945	34.5452	1973	PRESERVED_SPECIMEN	NY
Grindelia	Grindelia ciliata	-100.929	34.5177	1993	PRESERVED_SPECIMEN	KU
Grindelia	Grindelia ciliata	-96.9999	34.4982	1935	PRESERVED_SPECIMEN	NY
Grindelia	Grindelia ciliata	-103.828	34.4333	1993	PRESERVED_SPECIMEN	UNM
Grindelia	Grindelia ciliata	-100.167	34.4131	2015	PRESERVED_SPECIMEN	TEX
Grindelia	Grindelia ciliata	-103.205	34.4049	1997	PRESERVED_SPECIMEN	UNM
Grindelia	Grindelia ciliata	-103.318	34.3867	1993	PRESERVED_SPECIMEN	UNM
Grindelia	Grindelia ciliata	-101.109	34.3661	1973	PRESERVED_SPECIMEN	KU
Grindelia	Grindelia ciliata	-98.5747	34.1341	1921	PRESERVED_SPECIMEN	NY
Grindelia	Grindelia ciliata	-100.822	34.0235	1973	PRESERVED_SPECIMEN	KU
Grindelia	Grindelia ciliata	-97.9225	34.0201	1968	PRESERVED_SPECIMEN	KU
Grindelia	Grindelia ciliata	-102.46	34.0195	1987	PRESERVED_SPECIMEN	KU
Grindelia	Grindelia ciliata	-98.5383	33.8455	1964	PRESERVED_SPECIMEN	TTC
Grindelia	Grindelia ciliata	-100.836	33.7668	1973	PRESERVED_SPECIMEN	KU
Grindelia	Grindelia ciliata	-96.79	33.69	1991	PRESERVED_SPECIMEN	S
Grindelia	Grindelia ciliata	-96.7867	33.6872	1989	PRESERVED_SPECIMEN	MO
Grindelia	Grindelia ciliata	-96.7867	33.6872	1989	PRESERVED_SPECIMEN	CM
Grindelia	Grindelia ciliata	-96.7867	33.6872	1990	PRESERVED_SPECIMEN	IBUNAM
Grindelia	Grindelia ciliata	-96.7867	33.6872	1991	PRESERVED_SPECIMEN	UNM
Grindelia	Grindelia ciliata	-101.685	33.6636	1967	PRESERVED_SPECIMEN	TTC
Grindelia	Grindelia ciliata	-101.769	33.6562	NA	PRESERVED_SPECIMEN	TTC
Grindelia	Grindelia ciliata	-97.9564	33.6487	1945	PRESERVED_SPECIMEN	NY
Grindelia	Grindelia ciliata	-96.7	33.62	1993	PRESERVED_SPECIMEN	NY
Grindelia	Grindelia ciliata	-96.6328	33.62	1990	PRESERVED_SPECIMEN	OBI
Grindelia	Grindelia ciliata	-100.323	33.6169	1973	PRESERVED_SPECIMEN	KU
Grindelia	Grindelia ciliata	-96.7167	33.6167	1993	PRESERVED_SPECIMEN	TEX
Grindelia	Grindelia ciliata	-100.323	33.6156	1993	PRESERVED_SPECIMEN	KU
Grindelia	Grindelia ciliata	-101.834	33.6016	1934	PRESERVED_SPECIMEN	TTC
Grindelia	Grindelia ciliata	-98.6256	33.5957	1934	PRESERVED_SPECIMEN	NY
Grindelia	Grindelia ciliata	-102.351	33.5872	1973	PRESERVED_SPECIMEN	KU
Grindelia	Grindelia ciliata	-101.855	33.5779	NA	PRESERVED_SPECIMEN	TTC
Grindelia	Grindelia ciliata	-101.874	33.5721	1934	PRESERVED_SPECIMEN	NY
Grindelia	Grindelia ciliata	-97.7667	33.4521	1921	PRESERVED_SPECIMEN	NY
Grindelia	Grindelia ciliata	-100.238	33.3323	1973	PRESERVED_SPECIMEN	KU
Grindelia	Grindelia ciliata	-101.378	33.2054	1961	PRESERVED_SPECIMEN	TTC
Grindelia	Grindelia ciliata	-100.647	33.1865	1973	PRESERVED_SPECIMEN	KU
Grindelia	Grindelia ciliata	-102.292	33.1617	1973	PRESERVED_SPECIMEN	KU
Grindelia	Grindelia ciliata	-101.415	33.1601	1964	PRESERVED_SPECIMEN	TTC
Grindelia	Grindelia ciliata	-98.6983	33.1594	2015	PRESERVED_SPECIMEN	TEX
Grindelia	Grindelia ciliata	-101.377	33.1579	1965	PRESERVED_SPECIMEN	TTC
Grindelia	Grindelia ciliata	-106.048	33.1573	1972	PRESERVED_SPECIMEN	UNM
Grindelia	Grindelia ciliata	-96.0101	33.0683	2011	PRESERVED_SPECIMEN	TEX
Grindelia	Grindelia ciliata	-96.7414	32.9981	NA	PRESERVED_SPECIMEN	TEX
Grindelia	Grindelia ciliata	-98.0167	32.8891	2004	PRESERVED_SPECIMEN	TEX
Grindelia	Grindelia ciliata	-100.917	32.8629	1973	PRESERVED_SPECIMEN	KU
Grindelia	Grindelia ciliata	-96.8067	32.7831	1884	PRESERVED_SPECIMEN	NY
Grindelia	Grindelia ciliata	-102.636	32.7221	1969	PRESERVED_SPECIMEN	NY
Grindelia	Grindelia ciliata	-103.134	32.7113	1997	PRESERVED_SPECIMEN	UNM
Grindelia	Grindelia ciliata	-97.6237	32.6289	2005	PRESERVED_SPECIMEN	TEX
Grindelia	Grindelia ciliata	-97.6335	32.6022	2009	PRESERVED_SPECIMEN	TEX
Grindelia	Grindelia ciliata	-107.479	32.547	1986	PRESERVED_SPECIMEN	KU
Grindelia	Grindelia ciliata	-99.6237	32.541	NA	PRESERVED_SPECIMEN	CM
Grindelia	Grindelia ciliata	-99.6975	32.4778	2016	PRESERVED_SPECIMEN	UCR
Grindelia	Grindelia ciliata	-99.6975	32.4778	2016	PRESERVED_SPECIMEN	UTEP
Grindelia	Grindelia ciliata	-97.2429	32.4723	1964	PRESERVED_SPECIMEN	KU
Grindelia	Grindelia ciliata	-97.2434	32.4722	1964	PRESERVED_SPECIMEN	NY
Grindelia	Grindelia ciliata	-99.7331	32.4487	1992	PRESERVED_SPECIMEN	UTEP
Grindelia	Grindelia ciliata	-104.229	32.3741	2003	PRESERVED_SPECIMEN	KU
Grindelia	Grindelia ciliata	-99.8669	32.3358	1943	PRESERVED_SPECIMEN	NY
Grindelia	Grindelia ciliata	-99.8764	32.3083	1995	PRESERVED_SPECIMEN	TEX
Grindelia	Grindelia ciliata	-108.332	32.0471	1985	PRESERVED_SPECIMEN	UNM
Grindelia	Grindelia ciliata	-102.121	31.9735	1981	PRESERVED_SPECIMEN	UTEP
Grindelia	Grindelia ciliata	-106.584	31.9579	1986	PRESERVED_SPECIMEN	DES
Grindelia	Grindelia ciliata	-106.583	31.9576	1986	PRESERVED_SPECIMEN	UTEP
Grindelia	Grindelia ciliata	-105.192	31.9345	1965	PRESERVED_SPECIMEN	NY
Grindelia	Grindelia ciliata	-97.3601	31.9244	1962	PRESERVED_SPECIMEN	TTC
Grindelia	Grindelia ciliata	-102.283	31.9167	2002	PRESERVED_SPECIMEN	TEX
Grindelia	Grindelia ciliata	-100.485	31.8488	1968	PRESERVED_SPECIMEN	TTC
Grindelia	Grindelia ciliata	-96.4294	31.8252	1984	PRESERVED_SPECIMEN	CM
Grindelia	Grindelia ciliata	-106.088	31.8208	1978	PRESERVED_SPECIMEN	UTEP
Grindelia	Grindelia ciliata	-99.2324	31.8063	2016	PRESERVED_SPECIMEN	TEX
Grindelia	Grindelia ciliata	-99.2431	31.8044	2016	PRESERVED_SPECIMEN	MO
Grindelia	Grindelia ciliata	-106.341	31.7969	1978	PRESERVED_SPECIMEN	UTEP
Grindelia	Grindelia ciliata	-106.341	31.7969	1979	PRESERVED_SPECIMEN	UTEP
Grindelia	Grindelia ciliata	-103.195	31.7826	1965	PRESERVED_SPECIMEN	TTC
Grindelia	Grindelia ciliata	-102.417	31.6167	1991	PRESERVED_SPECIMEN	MO
Grindelia	Grindelia ciliata	-97.111	31.599	1993	PRESERVED_SPECIMEN	KU
Grindelia	Grindelia ciliata	-99.9582	31.4936	2013	PRESERVED_SPECIMEN	TEX
Grindelia	Grindelia ciliata	-97.2931	31.48	2015	PRESERVED_SPECIMEN	TEX
Grindelia	Grindelia ciliata	-99.2462	31.4292	2013	PRESERVED_SPECIMEN	TEX
Grindelia	Grindelia ciliata	-99.4002	31.2701	2013	PRESERVED_SPECIMEN	TEX
Grindelia	Grindelia ciliata	-104.246	31.0656	1979	PRESERVED_SPECIMEN	NY
Grindelia	Grindelia ciliata	-103.903	31.0331	1947	PRESERVED_SPECIMEN	NY
Grindelia	Grindelia ciliata	-96.37	30.6744	1971	PRESERVED_SPECIMEN	NY
Grindelia	Grindelia ciliata	-96.3157	30.5914	1976	PRESERVED_SPECIMEN	DES
Grindelia	Grindelia ciliata	-97.4094	30.5708	1940	PRESERVED_SPECIMEN	NY
Grindelia	Grindelia ciliata	-96.6675	30.2893	2004	PRESERVED_SPECIMEN	TEX
Grindelia	Grindelia ciliata	-97.2752	30.2356	2013	PRESERVED_SPECIMEN	TEX
Grindelia	Grindelia ciliata	-97.7972	30.1344	1990	PRESERVED_SPECIMEN	TEX
Grindelia	Grindelia ciliata	-96.9783	30.0402	1960	PRESERVED_SPECIMEN	CM
Grindelia	Grindelia ciliata	-103.252	29.8119	1946	PRESERVED_SPECIMEN	NY
Grindelia	Grindelia ciliata	-96.2857	29.096	2009	PRESERVED_SPECIMEN	TEX
Grindelia	Grindelia ciliata	-96.0926	28.6324	2005	PRESERVED_SPECIMEN	TEX
Grindelia	Grindelia confusa	-110.392	31.025	1987	PRESERVED_SPECIMEN	UACh
Grindelia	Grindelia confusa	-110.383	31.017	1987	PRESERVED_SPECIMEN	IBUNAM
Grindelia	Grindelia confusa	-104.287	24.3667	1977	PRESERVED_SPECIMEN	CNS-UT
Grindelia	Grindelia confusa	-104.435	24.2804	1977	PRESERVED_SPECIMEN	CNS-UT
Grindelia	Grindelia confusa	-104.45	24.25	1982	PRESERVED_SPECIMEN	CNS-UT
Grindelia	Grindelia confusa	-104.471	24.2166	1958	PRESERVED_SPECIMEN	CNS-UT
Grindelia	Grindelia confusa	-104.487	24.1992	1978	PRESERVED_SPECIMEN	CNS-UT
Grindelia	Grindelia coronensis	-66.37	-40.95	NA	PRESERVED_SPECIMEN	SI
Grindelia	Grindelia coronensis	-67.26	-42.38	NA	PRESERVED_SPECIMEN	BAA
Grindelia	Grindelia covasii	-63.89	-30.68	NA	PRESERVED_SPECIMEN	BAA
Grindelia	Grindelia covasii	-65.41	-37.98	NA	PRESERVED_SPECIMEN	SI
Grindelia	Grindelia covasii	-65.12	-38.25	NA	PRESERVED_SPECIMEN	BAA
Grindelia	Grindelia decumbens	-105.602	40.3533	1910	PRESERVED_SPECIMEN	KSTC
Grindelia	Grindelia decumbens	-108.306	39.3703	2016	PRESERVED_SPECIMEN	US
Grindelia	Grindelia decumbens	-105.134	39.3131	1995	PRESERVED_SPECIMEN	DBG
Grindelia	Grindelia decumbens	-106.415	38.5214	1980	PRESERVED_SPECIMEN	NY
Grindelia	Grindelia decumbens	-108.041	38.4782	1984	PRESERVED_SPECIMEN	NY
Grindelia	Grindelia decumbens	-107.326	38.477	1985	PRESERVED_SPECIMEN	NY
Grindelia	Grindelia decumbens	-107.641	38.4453	1901	PRESERVED_SPECIMEN	NY
Grindelia	Grindelia decumbens	-107.575	38.4452	1984	PRESERVED_SPECIMEN	NY
Grindelia	Grindelia decumbens	-107.549	38.2994	1988	PRESERVED_SPECIMEN	NY
Grindelia	Grindelia decumbens	-107.312	38.0084	NA	PRESERVED_SPECIMEN	CS
Grindelia	Grindelia decumbens	-107.671	37.9836	1988	PRESERVED_SPECIMEN	NY
Grindelia	Grindelia decumbens	-107.922	37.9483	1986	PRESERVED_SPECIMEN	COLO
Grindelia	Grindelia decumbens	-107.866	37.9444	1986	PRESERVED_SPECIMEN	NY
Grindelia	Grindelia decumbens	-106.862	37.6761	2014	PRESERVED_SPECIMEN	DBG
Grindelia	Grindelia decumbens	-105.272	37.5777	NA	PRESERVED_SPECIMEN	CS
Grindelia	Grindelia decumbens	-106.242	37.2103	2015	PRESERVED_SPECIMEN	DBG
Grindelia	Grindelia decumbens	-106.519	37.1413	NA	PRESERVED_SPECIMEN	CS
Grindelia	Grindelia decumbens	-106.368	37.1137	NA	PRESERVED_SPECIMEN	CS
Grindelia	Grindelia decumbens	-106.009	37.0936	1937	PRESERVED_SPECIMEN	COLO
Grindelia	Grindelia decumbens	-106.437	37.0558	NA	PRESERVED_SPECIMEN	CS
Grindelia	Grindelia decumbens	-106.161	37.0494	1952	PRESERVED_SPECIMEN	COLO
Grindelia	Grindelia decumbens	-106.579	36.9031	1889	PRESERVED_SPECIMEN	COLO
Grindelia	Grindelia decumbens	-106.579	36.9031	1899	PRESERVED_SPECIMEN	NY
Grindelia	Grindelia decumbens	-107.308	36.7111	2010	PRESERVED_SPECIMEN	UNM
Grindelia	Grindelia decumbens	-106.438	36.4807	NA	PRESERVED_SPECIMEN	UNM
Grindelia	Grindelia fraxinipratensis	-116.35	36.42	1968	PRESERVED_SPECIMEN	NY
Grindelia	Grindelia fraxinipratensis	-116.32	36.38	1968	PRESERVED_SPECIMEN	NY
Grindelia	Grindelia fraxinipratensis	-116.311	36.3724	1968	PRESERVED_SPECIMEN	RSA
Grindelia	Grindelia fraxinipratensis	-116.32	36.37	1981	PRESERVED_SPECIMEN	NY
Grindelia	Grindelia fraxinipratensis	-116.367	36.3659	2010	PRESERVED_SPECIMEN	RSA
Grindelia	Grindelia fraxinipratensis	-116.367	36.3653	2010	PRESERVED_SPECIMEN	UCR
Grindelia	Grindelia fraxinipratensis	-116.366	36.3645	2010	PRESERVED_SPECIMEN	RSA
Grindelia	Grindelia fraxinipratensis	-116.301	36.3626	1988	PRESERVED_SPECIMEN	PUA
Grindelia	Grindelia globularifolia	-64.5003	-30.9264	1909	PRESERVED_SPECIMEN	CORD
Grindelia	Grindelia globularifolia	-64.4894	-30.9817	1901	PRESERVED_SPECIMEN	CORD
Grindelia	Grindelia globularifolia	-64.5836	-31.1986	2000	PRESERVED_SPECIMEN	CORD
Grindelia	Grindelia globularifolia	-64.58	-31.2	NA	PRESERVED_SPECIMEN	SI
Grindelia	Grindelia globularifolia	-64.7667	-31.3331	1909	PRESERVED_SPECIMEN	CORD
Grindelia	Grindelia globularifolia	-64.7667	-31.3331	1909	PRESERVED_SPECIMEN	CORD
Grindelia	Grindelia globularifolia	-64.78	-31.395	1884	PRESERVED_SPECIMEN	CORD
Grindelia	Grindelia globularifolia	-64.7806	-31.4194	1950	PRESERVED_SPECIMEN	CORD
Grindelia	Grindelia globularifolia	-64.7961	-31.4236	1908	PRESERVED_SPECIMEN	CORD
Grindelia	Grindelia globularifolia	-64.7133	-31.5981	1989	PRESERVED_SPECIMEN	CORD
Grindelia	Grindelia globularifolia	-64.8167	-31.6	1998	PRESERVED_SPECIMEN	MO
Grindelia	Grindelia globularifolia	-64.8167	-31.6	1998	PRESERVED_SPECIMEN	CORD
Grindelia	Grindelia globularifolia	-64.7322	-31.6086	1989	PRESERVED_SPECIMEN	CORD
Grindelia	Grindelia globularifolia	-64.87	-31.6164	NA	PRESERVED_SPECIMEN	CORD
Grindelia	Grindelia globularifolia	-64.8742	-31.6175	2012	PRESERVED_SPECIMEN	CORD
Grindelia	Grindelia globularifolia	-64.8653	-31.6192	1973	PRESERVED_SPECIMEN	CORD
Grindelia	Grindelia globularifolia	-64.7061	-31.6261	2011	PRESERVED_SPECIMEN	CORD
Grindelia	Grindelia globularifolia	-64.8364	-31.6783	1945	PRESERVED_SPECIMEN	CORD
Grindelia	Grindelia globularifolia	-64.8369	-31.6825	1945	PRESERVED_SPECIMEN	CORD
Grindelia	Grindelia globularifolia	-65.1014	-31.6914	2004	PRESERVED_SPECIMEN	CORD
Grindelia	Grindelia globularifolia	-65.0056	-31.7281	1901	PRESERVED_SPECIMEN	CORD
Grindelia	Grindelia globularifolia	-65.1667	-31.7897	1901	PRESERVED_SPECIMEN	CORD
Grindelia	Grindelia globularifolia	-64.9367	-31.9875	1932	PRESERVED_SPECIMEN	CORD
Grindelia	Grindelia globularifolia	-64.9364	-31.9886	1951	PRESERVED_SPECIMEN	CORD
Grindelia	Grindelia glutinosa	-74.14	-9.1839	NA	PRESERVED_SPECIMEN	F
Grindelia	Grindelia glutinosa	-74.4	-15.78	1994	PRESERVED_SPECIMEN	F
Grindelia	Grindelia glutinosa	-74.38	-15.8	1994	PRESERVED_SPECIMEN	F
Grindelia	Grindelia glutinosa	-74.3965	-15.8116	NA	PRESERVED_SPECIMEN	HUSA
Grindelia	Grindelia glutinosa	-74.18	-15.85	1983	PRESERVED_SPECIMEN	F
Grindelia	Grindelia glutinosa	-72.25	-16	1983	PRESERVED_SPECIMEN	F
Grindelia	Grindelia glutinosa	-72.05	-16.92	1983	PRESERVED_SPECIMEN	F
Grindelia	Grindelia glutinosa	-72.0687	-16.9563	NA	PRESERVED_SPECIMEN	HUSA
Grindelia	Grindelia glutinosa	-72.031	-17.012	NA	PRESERVED_SPECIMEN	HUSA
Grindelia	Grindelia glutinosa	-71.8902	-17.047	NA	PRESERVED_SPECIMEN	HUSA
Grindelia	Grindelia glutinosa	-71.9	-17.12	1997	PRESERVED_SPECIMEN	F
Grindelia	Grindelia glutinosa	-71.3178	-17.3869	2006	PRESERVED_SPECIMEN	MO
Grindelia	Grindelia glutinosa	-70.0833	-17.45	1987	PRESERVED_SPECIMEN	MA
Grindelia	Grindelia glutinosa	-70.3333	-17.6667	1997	PRESERVED_SPECIMEN	F
Grindelia	Grindelia glutinosa	-71.2524	-17.6971	NA	PRESERVED_SPECIMEN	HUSA
Grindelia	Grindelia glutinosa	-71.23	-17.75	1983	PRESERVED_SPECIMEN	F
Grindelia	Grindelia glutinosa	-70.25	-17.8	1997	PRESERVED_SPECIMEN	F
Grindelia	Grindelia glutinosa	-70.37	-18.12	1986	PRESERVED_SPECIMEN	F
Grindelia	Grindelia glutinosa	-70.3	-18.42	NA	PRESERVED_SPECIMEN	CONC
Grindelia	Grindelia glutinosa	-70.2167	-18.5	1989	PRESERVED_SPECIMEN	MO
Grindelia	Grindelia glutinosa	-70.1833	-18.5167	NA	PRESERVED_SPECIMEN	E
Grindelia	Grindelia glutinosa	-70.0783	-18.5672	1999	PRESERVED_SPECIMEN	E
Grindelia	Grindelia grandiflora	-96.8067	32.7831	NA	PRESERVED_SPECIMEN	NY
Grindelia	Grindelia grandiflora	-97.2912	32.7716	1921	PRESERVED_SPECIMEN	NY
Grindelia	Grindelia grandiflora	-104.083	30.9667	2001	PRESERVED_SPECIMEN	TEX
Grindelia	Grindelia grandiflora	-104.067	30.9667	2001	PRESERVED_SPECIMEN	TEX
Grindelia	Grindelia grandiflora	-100.853	30.8767	1995	PRESERVED_SPECIMEN	TEX
Grindelia	Grindelia grandiflora	-100.852	30.876	1995	PRESERVED_SPECIMEN	LSU
Grindelia	Grindelia grandiflora	-100.411	30.7261	2013	PRESERVED_SPECIMEN	TEX
Grindelia	Grindelia grandiflora	-101.183	30.7118	1987	PRESERVED_SPECIMEN	NY
Grindelia	Grindelia grandiflora	-100.643	30.5723	1966	PRESERVED_SPECIMEN	NY
Grindelia	Grindelia grandiflora	-100.629	30.5705	1987	PRESERVED_SPECIMEN	NY
Grindelia	Grindelia grandiflora	-100.599	30.5678	1987	PRESERVED_SPECIMEN	NY
Grindelia	Grindelia grandiflora	-100.538	30.4983	1946	PRESERVED_SPECIMEN	NY
Grindelia	Grindelia grandiflora	-100.378	30.3004	1946	PRESERVED_SPECIMEN	KU
Grindelia	Grindelia grandiflora	-100.49	30.2444	1946	PRESERVED_SPECIMEN	NY
Grindelia	Grindelia grandiflora	-101.013	29.5726	1851	PRESERVED_SPECIMEN	NY
Grindelia	Grindelia grandiflora	-100.425	29.4	1999	PRESERVED_SPECIMEN	DAV
Grindelia	Grindelia grandiflora	-101.288	29.2277	1966	PRESERVED_SPECIMEN	CNS-UT
Grindelia	Grindelia grandiflora	-102.617	29.05	1981	PRESERVED_SPECIMEN	CNS-UT
Grindelia	Grindelia grandiflora	-102.6	28.975	1992	PRESERVED_SPECIMEN	CNS-UT
Grindelia	Grindelia grandiflora	-102.607	28.9217	2004	PRESERVED_SPECIMEN	TEX
Grindelia	Grindelia grandiflora	-102.558	28.8733	2004	PRESERVED_SPECIMEN	TEX
Grindelia	Grindelia grandiflora	-100.726	28.8478	2002	PRESERVED_SPECIMEN	TEX
Grindelia	Grindelia grandiflora	-100.759	28.8478	2002	PRESERVED_SPECIMEN	IBUNAM
Grindelia	Grindelia grandiflora	-102.517	28.7333	1972	PRESERVED_SPECIMEN	CNS-UT
Grindelia	Grindelia grandiflora	-102.517	28.7333	1972	PRESERVED_SPECIMEN	TEX
Grindelia	Grindelia grandiflora	-102.517	28.7333	1972	PRESERVED_SPECIMEN	NY
Grindelia	Grindelia grandiflora	-102.517	28.733	1972	PRESERVED_SPECIMEN	IBUNAM
Grindelia	Grindelia grandiflora	-102.5	28.65	1990	PRESERVED_SPECIMEN	CNS-UT
Grindelia	Grindelia grandiflora	-100.675	28.6013	2007	PRESERVED_SPECIMEN	INECOL
Grindelia	Grindelia grandiflora	-100.656	28.5798	2007	PRESERVED_SPECIMEN	IBUNAM
Grindelia	Grindelia grandiflora	-100.658	28.5798	2007	PRESERVED_SPECIMEN	INECOL
Grindelia	Grindelia grandiflora	-102.436	28.5791	1968	PRESERVED_SPECIMEN	CNS-UT
Grindelia	Grindelia grandiflora	-100.892	28.5583	1972	PRESERVED_SPECIMEN	NYBG
Grindelia	Grindelia grandiflora	-102.06	28.5583	1992	PRESERVED_SPECIMEN	CNS-UT
Grindelia	Grindelia grandiflora	-102.05	28.555	1992	PRESERVED_SPECIMEN	INECOL
Grindelia	Grindelia grandiflora	-102.083	28.55	1992	PRESERVED_SPECIMEN	TEX
Grindelia	Grindelia grandiflora	-102.07	28.48	1999	PRESERVED_SPECIMEN	US
Grindelia	Grindelia grandiflora	-102.033	28.4667	1999	PRESERVED_SPECIMEN	TEX
Grindelia	Grindelia grandiflora	-102.033	28.4667	1999	PRESERVED_SPECIMEN	CNS-UT
Grindelia	Grindelia grandiflora	-102.291	28.3943	1968	PRESERVED_SPECIMEN	CNS-UT
Grindelia	Grindelia grandiflora	-102.47	28.34	1941	PRESERVED_SPECIMEN	TEX
Grindelia	Grindelia grandiflora	-100.959	28.2897	1982	PRESERVED_SPECIMEN	NY
Grindelia	Grindelia grandiflora	-101.04	28.2517	1992	PRESERVED_SPECIMEN	CNS-UT
Grindelia	Grindelia grandiflora	-101.058	28.2417	1972	PRESERVED_SPECIMEN	NYBG
Grindelia	Grindelia grandiflora	-101.35	28.2217	1880	PRESERVED_SPECIMEN	NY
Grindelia	Grindelia grandiflora	-103.653	28.1633	1972	PRESERVED_SPECIMEN	INECOL
Grindelia	Grindelia grandiflora	-101.483	27.95	1975	PRESERVED_SPECIMEN	ASU
Grindelia	Grindelia grandiflora	-101.12	27.8533	1987	PRESERVED_SPECIMEN	INECOL
Grindelia	Grindelia grandiflora	-103.555	27.4325	1981	PRESERVED_SPECIMEN	TEX
Grindelia	Grindelia grandiflora	-101.222	27.3544	1988	PRESERVED_SPECIMEN	CNS-UT
Grindelia	Grindelia grandiflora	-105.606	26.8689	1983	PRESERVED_SPECIMEN	NY
Grindelia	Grindelia grandiflora	-101.35	26.5	1986	PRESERVED_SPECIMEN	IBUNAM
Grindelia	Grindelia grandiflora	-101.354	26.4625	1976	PRESERVED_SPECIMEN	CNS-UT
Grindelia	Grindelia grandiflora	-101.383	26.0333	1987	PRESERVED_SPECIMEN	TEX
Grindelia	Grindelia grandiflora	-101.42	25.97	1989	PRESERVED_SPECIMEN	NY
Grindelia	Grindelia grandiflora	-101.533	25.967	1992	PRESERVED_SPECIMEN	IBUNAM
Grindelia	Grindelia grandiflora	-101.524	25.9625	1987	PRESERVED_SPECIMEN	CNS-UT
Grindelia	Grindelia grandiflora	-101.35	25.55	1941	PRESERVED_SPECIMEN	TEX
Grindelia	Grindelia grandiflora	-100.571	25.4464	2005	PRESERVED_SPECIMEN	TEX
Grindelia	Grindelia grandiflora	-100.564	25.4462	2005	PRESERVED_SPECIMEN	IBUNAM
Grindelia	Grindelia grandiflora	-100.553	25.4	2001	PRESERVED_SPECIMEN	ASU
Grindelia	Grindelia grandiflora	-100.575	25.3222	2001	PRESERVED_SPECIMEN	ASU
Grindelia	Grindelia grandiflora	-100.896	25.2808	2009	PRESERVED_SPECIMEN	TEX
Grindelia	Grindelia grandiflora	-100.909	25.2473	2015	PRESERVED_SPECIMEN	IBUNAM
Grindelia	Grindelia greenei	-102.5	28.65	1990	PRESERVED_SPECIMEN	IBUNAM
Grindelia	Grindelia greenei	-102.432	28.5783	1990	PRESERVED_SPECIMEN	INECOL
Grindelia	Grindelia greenmanii	-100.85	25.45	1994	PRESERVED_SPECIMEN	CNS-UT
Grindelia	Grindelia greenmanii	-100.675	25.4447	1979	PRESERVED_SPECIMEN	CNS-UT
Grindelia	Grindelia greenmanii	-100.725	25.4056	1990	PRESERVED_SPECIMEN	TEX
Grindelia	Grindelia greenmanii	-100.725	25.4056	1990	PRESERVED_SPECIMEN	CNS-UT
Grindelia	Grindelia greenmanii	-100.633	25.4	1984	PRESERVED_SPECIMEN	UACh
Grindelia	Grindelia greenmanii	-100.633	25.4	1984	PRESERVED_SPECIMEN	IBUNAM
Grindelia	Grindelia greenmanii	-100.317	25.4	1984	PRESERVED_SPECIMEN	IBUNAM
Grindelia	Grindelia greenmanii	-100.588	25.3931	1983	PRESERVED_SPECIMEN	INECOL
Grindelia	Grindelia greenmanii	-100.592	25.375	1983	PRESERVED_SPECIMEN	UACh
Grindelia	Grindelia greenmanii	-100.583	25.367	1986	PRESERVED_SPECIMEN	IBUNAM
Grindelia	Grindelia greenmanii	-100.533	25.3669	2009	PRESERVED_SPECIMEN	IBUNAM
Grindelia	Grindelia greenmanii	-100.55	25.3667	1981	PRESERVED_SPECIMEN	TEX
Grindelia	Grindelia greenmanii	-100.55	25.3667	1981	PRESERVED_SPECIMEN	CNS-UT
Grindelia	Grindelia greenmanii	-100.56	25.3619	1984	PRESERVED_SPECIMEN	CNS-UT
Grindelia	Grindelia greenmanii	-100.56	25.3619	1984	PRESERVED_SPECIMEN	TEX
Grindelia	Grindelia greenmanii	-100.541	25.3564	1995	PRESERVED_SPECIMEN	IBUNAM
Grindelia	Grindelia greenmanii	-100.517	25.35	1982	PRESERVED_SPECIMEN	CNS-UT
Grindelia	Grindelia greenmanii	-100.517	25.35	1982	PRESERVED_SPECIMEN	TEX
Grindelia	Grindelia greenmanii	-100.517	25.35	1982	PRESERVED_SPECIMEN	IBUNAM
Grindelia	Grindelia greenmanii	-100.65	25.3333	1988	PRESERVED_SPECIMEN	CNS-UT
Grindelia	Grindelia greenmanii	-100.65	25.3333	1988	PRESERVED_SPECIMEN	TEX
Grindelia	Grindelia greenmanii	-100.65	25.3333	1988	PRESERVED_SPECIMEN	ASU
Grindelia	Grindelia greenmanii	-100.431	25.3311	1990	PRESERVED_SPECIMEN	CNS-UT
Grindelia	Grindelia greenmanii	-100.432	25.3267	1990	PRESERVED_SPECIMEN	INECOL
Grindelia	Grindelia greenmanii	-100.323	25.2481	1991	PRESERVED_SPECIMEN	TEX
Grindelia	Grindelia greenmanii	-100.323	25.2481	1985	PRESERVED_SPECIMEN	CNS-UT
Grindelia	Grindelia greenmanii	-100.349	25.2446	1991	PRESERVED_SPECIMEN	CNS-UT
Grindelia	Grindelia greenmanii	-100.349	25.2325	1985	PRESERVED_SPECIMEN	CNS-UT
Grindelia	Grindelia greenmanii	-101.424	25.2319	1996	PRESERVED_SPECIMEN	INECOL
Grindelia	Grindelia greenmanii	-100.752	25.2238	1995	PRESERVED_SPECIMEN	CNS-UT
Grindelia	Grindelia greenmanii	-101.3	25.05	1941	PRESERVED_SPECIMEN	MO
Grindelia	Grindelia greenmanii	-100.92	25.03	1995	PRESERVED_SPECIMEN	MO
Grindelia	Grindelia greenmanii	-100.383	25.0167	1989	PRESERVED_SPECIMEN	TEX
Grindelia	Grindelia greenmanii	-100.28	25.0063	1979	PRESERVED_SPECIMEN	CNS-UT
Grindelia	Grindelia greenmanii	-100.239	24.9336	1989	PRESERVED_SPECIMEN	CNS-UT
Grindelia	Grindelia greenmanii	-100.204	24.9197	1995	PRESERVED_SPECIMEN	INECOL
Grindelia	Grindelia greenmanii	-100.202	24.9106	1995	PRESERVED_SPECIMEN	CNS-UT
Grindelia	Grindelia greenmanii	-100.267	24.9008	1983	PRESERVED_SPECIMEN	CNS-UT
Grindelia	Grindelia greenmanii	-100.175	24.8917	1987	PRESERVED_SPECIMEN	TEX
Grindelia	Grindelia greenmanii	-100.175	24.8917	1960	PRESERVED_SPECIMEN	CNS-UT
Grindelia	Grindelia greenmanii	-100.179	24.8889	1989	PRESERVED_SPECIMEN	CNS-UT
Grindelia	Grindelia greenmanii	-100.175	24.8883	1981	PRESERVED_SPECIMEN	INECOL
Grindelia	Grindelia greenmanii	-100.194	24.8837	1981	PRESERVED_SPECIMEN	CNS-UT
Grindelia	Grindelia greenmanii	-100.2	24.8833	1981	PRESERVED_SPECIMEN	UCR
Grindelia	Grindelia greenmanii	-100.232	24.8737	1995	PRESERVED_SPECIMEN	MO
Grindelia	Grindelia greenmanii	-100.232	24.8725	1963	PRESERVED_SPECIMEN	KU
Grindelia	Grindelia greenmanii	-100.209	24.8721	1963	PRESERVED_SPECIMEN	KU
Grindelia	Grindelia greenmanii	-100.233	24.872	1975	PRESERVED_SPECIMEN	CNS-UT
Grindelia	Grindelia greenmanii	-100.231	24.8711	1984	PRESERVED_SPECIMEN	CNS-UT
Grindelia	Grindelia greenmanii	-100.232	24.8687	1995	PRESERVED_SPECIMEN	CNS-UT
Grindelia	Grindelia greenmanii	-100.208	24.8685	1989	PRESERVED_SPECIMEN	CNS-UT
Grindelia	Grindelia greenmanii	-100.217	24.867	1981	PRESERVED_SPECIMEN	IBUNAM
Grindelia	Grindelia greenmanii	-100.217	24.8667	1981	PRESERVED_SPECIMEN	TEX
Grindelia	Grindelia greenmanii	-100.242	24.8667	1987	PRESERVED_SPECIMEN	CNS-UT
Grindelia	Grindelia greenmanii	-100.231	24.851	1984	PRESERVED_SPECIMEN	CNS-UT
Grindelia	Grindelia greenmanii	-100.214	24.8463	1960	PRESERVED_SPECIMEN	CNS-UT
Grindelia	Grindelia greenmanii	-100.077	24.8239	1984	PRESERVED_SPECIMEN	CNS-UT
Grindelia	Grindelia havardii	-108.172	32.955	2007	PRESERVED_SPECIMEN	SFV
Grindelia	Grindelia havardii	-104.546	32.941	1993	PRESERVED_SPECIMEN	UNM
Grindelia	Grindelia havardii	-104.435	32.1855	1999	PRESERVED_SPECIMEN	UNM
Grindelia	Grindelia havardii	-104.438	32.183	NA	PRESERVED_SPECIMEN	UNM
Grindelia	Grindelia havardii	-104.434	32.1828	2006	PRESERVED_SPECIMEN	UNM
Grindelia	Grindelia havardii	-104.443	32.178	1944	PRESERVED_SPECIMEN	UNM
Grindelia	Grindelia havardii	-104.766	31.985	1974	PRESERVED_SPECIMEN	TTC
Grindelia	Grindelia havardii	-104.754	31.9797	1931	PRESERVED_SPECIMEN	NY
Grindelia	Grindelia havardii	-104.786	31.906	NA	PRESERVED_SPECIMEN	TTC
Grindelia	Grindelia havardii	-102.467	30.2833	2002	PRESERVED_SPECIMEN	TEX
Grindelia	Grindelia havardii	-102.556	28.954	1997	PRESERVED_SPECIMEN	UNM
Grindelia	Grindelia havardii	-100.48	22.5	1972	PRESERVED_SPECIMEN	NY
Grindelia	Grindelia havardii	-100.483	22.5	1972	PRESERVED_SPECIMEN	IBUNAM
Grindelia	Grindelia hintoniorum	-99.7425	24.6177	1984	PRESERVED_SPECIMEN	ASU
Grindelia	Grindelia hintoniorum	-99.9585	24.5662	1984	PRESERVED_SPECIMEN	CNS-UT
Grindelia	Grindelia hirsutula	-122.567	51.8333	1990	PRESERVED_SPECIMEN	RBCM
Grindelia	Grindelia hirsutula	-114.072	51.0405	1948	PRESERVED_SPECIMEN	University of Alberta Museums
Grindelia	Grindelia hirsutula	-114.055	51.0305	1953	PRESERVED_SPECIMEN	University of Alberta Museums
Grindelia	Grindelia hirsutula	-116	51	1947	PRESERVED_SPECIMEN	ca.ubc
Grindelia	Grindelia hirsutula	-123	51	1944	PRESERVED_SPECIMEN	ca.ubc
Grindelia	Grindelia hirsutula	-122	51	1938	PRESERVED_SPECIMEN	ca.ubc
Grindelia	Grindelia hirsutula	-114.089	50.9339	1947	PRESERVED_SPECIMEN	University of Alberta Museums
Grindelia	Grindelia hirsutula	-120.58	50.9	1935	PRESERVED_SPECIMEN	ca.ubc
Grindelia	Grindelia hirsutula	-121	50.8	1945	PRESERVED_SPECIMEN	ca.ubc
Grindelia	Grindelia hirsutula	-120.8	50.8	1942	PRESERVED_SPECIMEN	ca.ubc
Grindelia	Grindelia hirsutula	-116	49.7	1951	PRESERVED_SPECIMEN	ca.ubc
Grindelia	Grindelia hirsutula	-115.8	49.6	1964	PRESERVED_SPECIMEN	ca.ubc
Grindelia	Grindelia hirsutula	-115.8	49.5	1943	PRESERVED_SPECIMEN	ca.ubc
Grindelia	Grindelia hirsutula	-100.309	49.2292	1953	PRESERVED_SPECIMEN	University of Manitoba
Grindelia	Grindelia hirsutula	-122.894	49.0897	2004	PRESERVED_SPECIMEN	UCR
Grindelia	Grindelia hirsutula	-119.5	49.0667	1991	PRESERVED_SPECIMEN	RBCM
Grindelia	Grindelia hirsutula	-119	49	1949	PRESERVED_SPECIMEN	ca.ubc
Grindelia	Grindelia hirsutula	-116	49	1943	PRESERVED_SPECIMEN	ca.ubc
Grindelia	Grindelia hirsutula	-118	49	1939	PRESERVED_SPECIMEN	ca.ubc
Grindelia	Grindelia hirsutula	-122.881	48.7645	2009	PRESERVED_SPECIMEN	UWBM
Grindelia	Grindelia hirsutula	-122.888	48.7645	2008	PRESERVED_SPECIMEN	UWBM
Grindelia	Grindelia hirsutula	-122.888	48.7644	2008	PRESERVED_SPECIMEN	UWBM
Grindelia	Grindelia hirsutula	-122.887	48.7644	2008	PRESERVED_SPECIMEN	UWBM
Grindelia	Grindelia hirsutula	-122.888	48.7643	2008	PRESERVED_SPECIMEN	UWBM
Grindelia	Grindelia hirsutula	-122.886	48.764	2008	PRESERVED_SPECIMEN	UWBM
Grindelia	Grindelia hirsutula	-122.886	48.7636	2008	PRESERVED_SPECIMEN	UWBM
Grindelia	Grindelia hirsutula	-122.487	48.7597	1928	PRESERVED_SPECIMEN	UWBM
Grindelia	Grindelia hirsutula	-122.891	48.7567	2007	PRESERVED_SPECIMEN	UWBM
Grindelia	Grindelia hirsutula	-122.92	48.7547	2009	PRESERVED_SPECIMEN	UWBM
Grindelia	Grindelia hirsutula	-122.845	48.7498	2009	PRESERVED_SPECIMEN	UWBM
Grindelia	Grindelia hirsutula	-122.844	48.7498	2009	PRESERVED_SPECIMEN	UWBM
Grindelia	Grindelia hirsutula	-123.173	48.6632	2009	PRESERVED_SPECIMEN	UWBM
Grindelia	Grindelia hirsutula	-123.132	48.6569	2009	PRESERVED_SPECIMEN	UWBM
Grindelia	Grindelia hirsutula	-123.078	48.6482	2009	PRESERVED_SPECIMEN	UWBM
Grindelia	Grindelia hirsutula	-123.078	48.6478	2006	PRESERVED_SPECIMEN	UWBM
Grindelia	Grindelia hirsutula	-123.125	48.6478	2006	PRESERVED_SPECIMEN	UWBM
Grindelia	Grindelia hirsutula	-123.125	48.6477	2009	PRESERVED_SPECIMEN	UWBM
Grindelia	Grindelia hirsutula	-123.087	48.6454	2009	PRESERVED_SPECIMEN	UWBM
Grindelia	Grindelia hirsutula	-122.99	48.6399	2008	PRESERVED_SPECIMEN	UWBM
Grindelia	Grindelia hirsutula	-123.151	48.6397	2006	PRESERVED_SPECIMEN	UWBM
Grindelia	Grindelia hirsutula	-122.986	48.639	2006	PRESERVED_SPECIMEN	UWBM
Grindelia	Grindelia hirsutula	-123.185	48.6249	2006	PRESERVED_SPECIMEN	UWBM
Grindelia	Grindelia hirsutula	-123.156	48.6228	2006	PRESERVED_SPECIMEN	UWBM
Grindelia	Grindelia hirsutula	-123.007	48.6142	2006	PRESERVED_SPECIMEN	UWBM
Grindelia	Grindelia hirsutula	-122.975	48.6138	2008	PRESERVED_SPECIMEN	UWBM
Grindelia	Grindelia hirsutula	-122.955	48.6077	2006	PRESERVED_SPECIMEN	UWBM
Grindelia	Grindelia hirsutula	-122.953	48.6074	2008	PRESERVED_SPECIMEN	UWBM
Grindelia	Grindelia hirsutula	-123.017	48.603	2007	PRESERVED_SPECIMEN	UWBM
Grindelia	Grindelia hirsutula	-123.024	48.5958	2006	PRESERVED_SPECIMEN	UWBM
Grindelia	Grindelia hirsutula	-123.019	48.5954	2006	PRESERVED_SPECIMEN	UWBM
Grindelia	Grindelia hirsutula	-122.97	48.5923	2006	PRESERVED_SPECIMEN	UWBM
Grindelia	Grindelia hirsutula	-123.018	48.5911	2006	PRESERVED_SPECIMEN	UWBM
Grindelia	Grindelia hirsutula	-123.02	48.5906	2006	PRESERVED_SPECIMEN	UWBM
Grindelia	Grindelia hirsutula	-123.014	48.5898	2008	PRESERVED_SPECIMEN	UWBM
Grindelia	Grindelia hirsutula	-123.026	48.5892	2006	PRESERVED_SPECIMEN	UWBM
Grindelia	Grindelia hirsutula	-123.007	48.5867	2007	PRESERVED_SPECIMEN	UWBM
Grindelia	Grindelia hirsutula	-122.854	48.5454	2008	PRESERVED_SPECIMEN	UWBM
Grindelia	Grindelia hirsutula	-122.822	48.5404	2009	PRESERVED_SPECIMEN	UWBM
Grindelia	Grindelia hirsutula	-122.556	48.5353	2006	PRESERVED_SPECIMEN	UWBM
Grindelia	Grindelia hirsutula	-122.554	48.534	2007	PRESERVED_SPECIMEN	UWBM
Grindelia	Grindelia hirsutula	-122.554	48.5335	2007	PRESERVED_SPECIMEN	UWBM
Grindelia	Grindelia hirsutula	-122.545	48.5221	2007	PRESERVED_SPECIMEN	UWBM
Grindelia	Grindelia hirsutula	-122.483	48.5064	2006	PRESERVED_SPECIMEN	UWBM
Grindelia	Grindelia hirsutula	-122.944	48.4583	2006	PRESERVED_SPECIMEN	UWBM
Grindelia	Grindelia hirsutula	-122.906	48.4452	2009	PRESERVED_SPECIMEN	UWBM
Grindelia	Grindelia hirsutula	-122.906	48.4449	2009	PRESERVED_SPECIMEN	UWBM
Grindelia	Grindelia hirsutula	-122.906	48.4375	2009	PRESERVED_SPECIMEN	UWBM
Grindelia	Grindelia hirsutula	-122.803	48.432	2006	PRESERVED_SPECIMEN	UWBM
Grindelia	Grindelia hirsutula	-122.827	48.4233	2009	PRESERVED_SPECIMEN	UWBM
Grindelia	Grindelia hirsutula	-122.851	48.4233	2005	PRESERVED_SPECIMEN	UWBM
Grindelia	Grindelia hirsutula	-122.85	48.4233	2009	PRESERVED_SPECIMEN	UWBM
Grindelia	Grindelia hirsutula	-122.826	48.4213	2009	PRESERVED_SPECIMEN	UWBM
Grindelia	Grindelia hirsutula	-122.848	48.4185	2009	PRESERVED_SPECIMEN	UWBM
Grindelia	Grindelia hirsutula	-122.639	48.4015	2010	PRESERVED_SPECIMEN	UWBM
Grindelia	Grindelia hirsutula	-123.436	48.1419	1974	PRESERVED_SPECIMEN	KU
Grindelia	Grindelia hirsutula	-123.436	48.1419	1974	PRESERVED_SPECIMEN	UCR
Grindelia	Grindelia hirsutula	-122.767	48.1356	1990	PRESERVED_SPECIMEN	KU
Grindelia	Grindelia hirsutula	-122.915	48.1278	2006	PRESERVED_SPECIMEN	UWBM
Grindelia	Grindelia hirsutula	-122.389	47.7697	1940	PRESERVED_SPECIMEN	UWBM
Grindelia	Grindelia hirsutula	-117.425	47.6589	1992	PRESERVED_SPECIMEN	UWBM
Grindelia	Grindelia hirsutula	-122.293	47.655	2007	PRESERVED_SPECIMEN	UWBM
Grindelia	Grindelia hirsutula	-122.331	47.6064	1999	PRESERVED_SPECIMEN	MO
Grindelia	Grindelia hirsutula	-122.332	47.6062	1898	PRESERVED_SPECIMEN	NY
Grindelia	Grindelia hirsutula	-120.744	47.0858	2009	PRESERVED_SPECIMEN	UWBM
Grindelia	Grindelia hirsutula	-122.989	47.0455	1938	PRESERVED_SPECIMEN	UConn
Grindelia	Grindelia hirsutula	-120.951	46.8403	2005	PRESERVED_SPECIMEN	UWBM
Grindelia	Grindelia hirsutula	-119.463	46.6721	1984	PRESERVED_SPECIMEN	NY
Grindelia	Grindelia hirsutula	-118.842	46.2533	1953	PRESERVED_SPECIMEN	UWBM
Grindelia	Grindelia hirsutula	-116.107	46.1322	1950	PRESERVED_SPECIMEN	UWBM
Grindelia	Grindelia hirsutula	-120.773	45.9497	2000	PRESERVED_SPECIMEN	ASC
Grindelia	Grindelia hirsutula	-115.489	45.7658	1950	PRESERVED_SPECIMEN	UWBM
Grindelia	Grindelia hirsutula	-116.982	45.4056	1983	PRESERVED_SPECIMEN	OSC
Grindelia	Grindelia hirsutula	-117.222	45.3143	1964	PRESERVED_SPECIMEN	OSC
Grindelia	Grindelia hirsutula	-115	45	1892	PRESERVED_SPECIMEN	F
Grindelia	Grindelia hirsutula	-104.245	44.7459	1984	PRESERVED_SPECIMEN	KU
Grindelia	Grindelia hirsutula	-105.408	44.6882	1973	PRESERVED_SPECIMEN	KU
Grindelia	Grindelia hirsutula	-123.96	44.5869	2006	PRESERVED_SPECIMEN	KU
Grindelia	Grindelia hirsutula	-123.96	44.5869	2006	PRESERVED_SPECIMEN	GZU
Grindelia	Grindelia hirsutula	-123.96	44.5869	2006	PRESERVED_SPECIMEN	CDA
Grindelia	Grindelia hirsutula	-111.71	44.4667	2016	PRESERVED_SPECIMEN	NY
Grindelia	Grindelia hirsutula	-111.71	44.4667	2016	PRESERVED_SPECIMEN	KU
Grindelia	Grindelia hirsutula	-104.75	44.4065	1970	PRESERVED_SPECIMEN	KU
Grindelia	Grindelia hirsutula	-123.297	44.3314	1961	PRESERVED_SPECIMEN	CDA
Grindelia	Grindelia hirsutula	-103.984	44.2141	1967	PRESERVED_SPECIMEN	KU
Grindelia	Grindelia hirsutula	-116.933	44.0783	1951	PRESERVED_SPECIMEN	UWBM
Grindelia	Grindelia hirsutula	-123.086	44.0522	1930	PRESERVED_SPECIMEN	OSC
Grindelia	Grindelia hirsutula	-116.325	43.9729	1911	PRESERVED_SPECIMEN	ASC
Grindelia	Grindelia hirsutula	-103.594	43.4058	1967	PRESERVED_SPECIMEN	KU
Grindelia	Grindelia hirsutula	-124.447	42.6881	2012	PRESERVED_SPECIMEN	Utah State University
Grindelia	Grindelia hirsutula	-107.06	42.5069	1898	PRESERVED_SPECIMEN	NY
Grindelia	Grindelia hirsutula	-122.672	42.4836	2003	PRESERVED_SPECIMEN	OSC
Grindelia	Grindelia hirsutula	-122.896	42.4673	2011	PRESERVED_SPECIMEN	US
Grindelia	Grindelia hirsutula	-123.66	42.233	2011	PRESERVED_SPECIMEN	US
Grindelia	Grindelia hirsutula	-121.781	42.225	1916	PRESERVED_SPECIMEN	OSC
Grindelia	Grindelia hirsutula	-111.876	42.0964	1952	PRESERVED_SPECIMEN	UWBM
Grindelia	Grindelia hirsutula	-122.344	42.0797	2014	PRESERVED_SPECIMEN	US
Grindelia	Grindelia hirsutula	-120.52	41.9525	2014	PRESERVED_SPECIMEN	CHSC
Grindelia	Grindelia hirsutula	-124.195	41.9388	1949	PRESERVED_SPECIMEN	DAV
Grindelia	Grindelia hirsutula	-120.519	41.8878	1989	PRESERVED_SPECIMEN	CAS
Grindelia	Grindelia hirsutula	-123.836	41.8725	1962	PRESERVED_SPECIMEN	CDA
Grindelia	Grindelia hirsutula	-124.2	41.8533	NA	PRESERVED_SPECIMEN	HSC
Grindelia	Grindelia hirsutula	-124.208	41.853	2016	PRESERVED_SPECIMEN	OBI
Grindelia	Grindelia hirsutula	-120.421	41.7619	NA	PRESERVED_SPECIMEN	RSA
Grindelia	Grindelia hirsutula	-124.201	41.7583	1966	PRESERVED_SPECIMEN	HSC
Grindelia	Grindelia hirsutula	-124.178	41.7458	1981	PRESERVED_SPECIMEN	UCR
Grindelia	Grindelia hirsutula	-124.179	41.7454	1981	PRESERVED_SPECIMEN	UTEP
Grindelia	Grindelia hirsutula	-124.161	41.7383	1970	PRESERVED_SPECIMEN	HSC
Grindelia	Grindelia hirsutula	-120.882	41.7321	1979	PRESERVED_SPECIMEN	SJSU
Grindelia	Grindelia hirsutula	-121.202	41.7078	1986	PRESERVED_SPECIMEN	CHSC
Grindelia	Grindelia hirsutula	-121.433	41.6708	1999	PRESERVED_SPECIMEN	SFV
Grindelia	Grindelia hirsutula	-122.524	41.6445	1963	PRESERVED_SPECIMEN	CDA
Grindelia	Grindelia hirsutula	-121.156	41.6431	1934	PRESERVED_SPECIMEN	CAS
Grindelia	Grindelia hirsutula	-120.268	41.5625	1946	PRESERVED_SPECIMEN	CAS
Grindelia	Grindelia hirsutula	-111.958	41.5613	1986	PRESERVED_SPECIMEN	NY
Grindelia	Grindelia hirsutula	-120.474	41.5249	1989	PRESERVED_SPECIMEN	UCR
Grindelia	Grindelia hirsutula	-120.417	41.4795	1989	PRESERVED_SPECIMEN	CAS
Grindelia	Grindelia hirsutula	-120.816	41.4661	1952	PRESERVED_SPECIMEN	RSA
Grindelia	Grindelia hirsutula	-120.869	41.4439	1954	PRESERVED_SPECIMEN	DAV
Grindelia	Grindelia hirsutula	-120.34	41.4361	1932	PRESERVED_SPECIMEN	CAS
Grindelia	Grindelia hirsutula	-121.19	41.4181	1925	PRESERVED_SPECIMEN	CAS
Grindelia	Grindelia hirsutula	-120.996	41.3638	1989	PRESERVED_SPECIMEN	CAS
Grindelia	Grindelia hirsutula	-120.941	41.3553	1976	PRESERVED_SPECIMEN	HSC
Grindelia	Grindelia hirsutula	-121.548	41.3394	1987	PRESERVED_SPECIMEN	PUA
Grindelia	Grindelia hirsutula	-106.726	41.3256	1997	PRESERVED_SPECIMEN	KU
Grindelia	Grindelia hirsutula	-122.31	41.3149	1903	PRESERVED_SPECIMEN	RSA
Grindelia	Grindelia hirsutula	-122.313	41.293	1973	PRESERVED_SPECIMEN	CDA
Grindelia	Grindelia hirsutula	-120.883	41.2903	1977	PRESERVED_SPECIMEN	HSC
Grindelia	Grindelia hirsutula	-121.117	41.2667	1996	PRESERVED_SPECIMEN	CDA
Grindelia	Grindelia hirsutula	-121.137	41.2653	2008	PRESERVED_SPECIMEN	CHSC
Grindelia	Grindelia hirsutula	-121.934	41.2647	1965	PRESERVED_SPECIMEN	SJSU
Grindelia	Grindelia hirsutula	-122.03	41.2568	1992	PRESERVED_SPECIMEN	OBI
Grindelia	Grindelia hirsutula	-111.861	41.2539	1934	PRESERVED_SPECIMEN	COLO
Grindelia	Grindelia hirsutula	-121.823	41.2532	1961	PRESERVED_SPECIMEN	SD
Grindelia	Grindelia hirsutula	-121.81	41.246	1961	PRESERVED_SPECIMEN	SDSU
Grindelia	Grindelia hirsutula	-121.021	41.1983	2012	PRESERVED_SPECIMEN	CHSC
Grindelia	Grindelia hirsutula	-121.004	41.1942	2013	PRESERVED_SPECIMEN	CHSC
Grindelia	Grindelia hirsutula	-120.944	41.1939	1945	PRESERVED_SPECIMEN	CAS
Grindelia	Grindelia hirsutula	-121.014	41.1908	2010	PRESERVED_SPECIMEN	CHSC
Grindelia	Grindelia hirsutula	-121.365	41.189	1988	PRESERVED_SPECIMEN	RSA
Grindelia	Grindelia hirsutula	-121.36	41.1889	1988	PRESERVED_SPECIMEN	NY
Grindelia	Grindelia hirsutula	-121.361	41.1881	1988	PRESERVED_SPECIMEN	CAS
Grindelia	Grindelia hirsutula	-121.021	41.1878	1991	PRESERVED_SPECIMEN	CHSC
Grindelia	Grindelia hirsutula	-124.126	41.163	1962	PRESERVED_SPECIMEN	HSC
Grindelia	Grindelia hirsutula	-124.129	41.1612	NA	PRESERVED_SPECIMEN	HSC
Grindelia	Grindelia hirsutula	-122.318	41.1491	2008	PRESERVED_SPECIMEN	CAS
Grindelia	Grindelia hirsutula	-111.862	41.1389	2004	PRESERVED_SPECIMEN	CM
Grindelia	Grindelia hirsutula	-124.15	41.1358	1986	PRESERVED_SPECIMEN	HSC
Grindelia	Grindelia hirsutula	-121.13	41.1329	1965	PRESERVED_SPECIMEN	SJSU
Grindelia	Grindelia hirsutula	-122.325	41.1234	2017	PRESERVED_SPECIMEN	OBI
Grindelia	Grindelia hirsutula	-121.042	41.1147	2016	PRESERVED_SPECIMEN	CHSC
Grindelia	Grindelia hirsutula	-121.422	41.1028	1997	PRESERVED_SPECIMEN	CHSC
Grindelia	Grindelia hirsutula	-121.705	41.0896	1986	PRESERVED_SPECIMEN	UCR
Grindelia	Grindelia hirsutula	-121.407	41.0636	2004	PRESERVED_SPECIMEN	CHSC
Grindelia	Grindelia hirsutula	-114.523	41.0625	2004	PRESERVED_SPECIMEN	CM
Grindelia	Grindelia hirsutula	-121.631	41.0435	1992	PRESERVED_SPECIMEN	OBI
Grindelia	Grindelia hirsutula	-122.191	41.0343	1978	PRESERVED_SPECIMEN	DAV
Grindelia	Grindelia hirsutula	-121.636	41.0075	1998	PRESERVED_SPECIMEN	CHSC
Grindelia	Grindelia hirsutula	-122.412	40.999	1971	PRESERVED_SPECIMEN	UCSB
Grindelia	Grindelia hirsutula	-121.627	40.9148	1963	PRESERVED_SPECIMEN	CDA
Grindelia	Grindelia hirsutula	-124.129	40.8975	1975	PRESERVED_SPECIMEN	HSC
Grindelia	Grindelia hirsutula	-124.145	40.8917	1989	PRESERVED_SPECIMEN	HSC
Grindelia	Grindelia hirsutula	-122.256	40.8742	2007	PRESERVED_SPECIMEN	DAV
Grindelia	Grindelia hirsutula	-124.092	40.8588	2002	PRESERVED_SPECIMEN	HSC
Grindelia	Grindelia hirsutula	-124.089	40.8569	1970	PRESERVED_SPECIMEN	HSC
Grindelia	Grindelia hirsutula	-124.096	40.8545	1998	PRESERVED_SPECIMEN	HSC
Grindelia	Grindelia hirsutula	-124.09	40.8526	1974	PRESERVED_SPECIMEN	HSC
Grindelia	Grindelia hirsutula	-124.083	40.8392	1985	PRESERVED_SPECIMEN	HSC
Grindelia	Grindelia hirsutula	-124.168	40.8149	1980	PRESERVED_SPECIMEN	HSC
Grindelia	Grindelia hirsutula	-124.164	40.8086	1976	PRESERVED_SPECIMEN	HSC
Grindelia	Grindelia hirsutula	-124.115	40.8044	1975	PRESERVED_SPECIMEN	HSC
Grindelia	Grindelia hirsutula	-124.186	40.7889	1972	PRESERVED_SPECIMEN	HSC
Grindelia	Grindelia hirsutula	-111.891	40.7608	1962	PRESERVED_SPECIMEN	CM
Grindelia	Grindelia hirsutula	-122.94	40.7309	1979	PRESERVED_SPECIMEN	HSC
Grindelia	Grindelia hirsutula	-124.214	40.7247	1949	PRESERVED_SPECIMEN	DAV
Grindelia	Grindelia hirsutula	-124.264	40.7124	1975	PRESERVED_SPECIMEN	HSC
Grindelia	Grindelia hirsutula	-121.42	40.7076	2011	PRESERVED_SPECIMEN	CDA
Grindelia	Grindelia hirsutula	-124.219	40.7026	1937	PRESERVED_SPECIMEN	HSC
Grindelia	Grindelia hirsutula	-124.3	40.6514	1985	PRESERVED_SPECIMEN	HSC
Grindelia	Grindelia hirsutula	-124.299	40.6431	1987	PRESERVED_SPECIMEN	UCR
Grindelia	Grindelia hirsutula	-122.374	40.5664	2010	PRESERVED_SPECIMEN	RSA
Grindelia	Grindelia hirsutula	-120.733	40.5638	1969	PRESERVED_SPECIMEN	CHSC
Grindelia	Grindelia hirsutula	-124.058	40.5385	1931	PRESERVED_SPECIMEN	SBBG
Grindelia	Grindelia hirsutula	-124.367	40.5099	1963	PRESERVED_SPECIMEN	HSC
Grindelia	Grindelia hirsutula	-122.458	40.4994	2017	PRESERVED_SPECIMEN	CHSC
Grindelia	Grindelia hirsutula	-124.366	40.4748	1968	PRESERVED_SPECIMEN	HSC
Grindelia	Grindelia hirsutula	-124.402	40.4382	1987	PRESERVED_SPECIMEN	UCR
Grindelia	Grindelia hirsutula	-124.405	40.4379	1958	PRESERVED_SPECIMEN	RSA
Grindelia	Grindelia hirsutula	-124.369	40.3866	1985	PRESERVED_SPECIMEN	HSC
Grindelia	Grindelia hirsutula	-124.366	40.3807	2013	PRESERVED_SPECIMEN	US
Grindelia	Grindelia hirsutula	-105.516	40.38	2004	PRESERVED_SPECIMEN	UNM
Grindelia	Grindelia hirsutula	-124.36	40.366	1938	PRESERVED_SPECIMEN	SBBG
Grindelia	Grindelia hirsutula	-121.242	40.2917	2001	PRESERVED_SPECIMEN	CHSC
Grindelia	Grindelia hirsutula	-124.136	40.2332	1985	PRESERVED_SPECIMEN	HSC
Grindelia	Grindelia hirsutula	-124.262	40.1922	1978	PRESERVED_SPECIMEN	HSC
Grindelia	Grindelia hirsutula	-122.184	40.1899	1971	PRESERVED_SPECIMEN	HSC
Grindelia	Grindelia hirsutula	-107.7	40.1744	1937	PRESERVED_SPECIMEN	COLO
Grindelia	Grindelia hirsutula	-107.719	40.1424	1990	PRESERVED_SPECIMEN	COLO
Grindelia	Grindelia hirsutula	-120.886	40.1	1981	PRESERVED_SPECIMEN	CHSC
Grindelia	Grindelia hirsutula	-123.911	40.0995	1976	PRESERVED_SPECIMEN	HSC
Grindelia	Grindelia hirsutula	-123.787	40.0677	1962	PRESERVED_SPECIMEN	HSC
Grindelia	Grindelia hirsutula	-123.963	40.065	1976	PRESERVED_SPECIMEN	HSC
Grindelia	Grindelia hirsutula	-123.782	40.0605	1963	PRESERVED_SPECIMEN	CDA
Grindelia	Grindelia hirsutula	-105.35	40.0394	2000	PRESERVED_SPECIMEN	NY
Grindelia	Grindelia hirsutula	-105.35	40.0333	2000	PRESERVED_SPECIMEN	MO
Grindelia	Grindelia hirsutula	-124.072	40.0226	1939	PRESERVED_SPECIMEN	RSA
Grindelia	Grindelia hirsutula	-124.069	40.0218	1980	PRESERVED_SPECIMEN	HSC
Grindelia	Grindelia hirsutula	-121.107	40.0186	1957	PRESERVED_SPECIMEN	CDA
Grindelia	Grindelia hirsutula	-120.816	39.9917	1981	PRESERVED_SPECIMEN	MO
Grindelia	Grindelia hirsutula	-123.913	39.8834	1989	PRESERVED_SPECIMEN	HSC
Grindelia	Grindelia hirsutula	-120.041	39.8497	1990	PRESERVED_SPECIMEN	CDA
Grindelia	Grindelia hirsutula	-121.916	39.8289	2013	PRESERVED_SPECIMEN	CHSC
Grindelia	Grindelia hirsutula	-122.801	39.8136	2002	PRESERVED_SPECIMEN	CHSC
Grindelia	Grindelia hirsutula	-120.112	39.7833	1975	PRESERVED_SPECIMEN	PUA
Grindelia	Grindelia hirsutula	-108.022	39.7823	1982	PRESERVED_SPECIMEN	COLO
Grindelia	Grindelia hirsutula	-123.833	39.7772	1964	PRESERVED_SPECIMEN	SBBG
Grindelia	Grindelia hirsutula	-120.37	39.7692	2003	PRESERVED_SPECIMEN	CHSC
Grindelia	Grindelia hirsutula	-121.48	39.76	1974	PRESERVED_SPECIMEN	PUA
Grindelia	Grindelia hirsutula	-104.857	39.7568	1921	PRESERVED_SPECIMEN	NY
Grindelia	Grindelia hirsutula	-121.75	39.75	1995	PRESERVED_SPECIMEN	DAV
Grindelia	Grindelia hirsutula	-109.25	39.75	1985	PRESERVED_SPECIMEN	NY
Grindelia	Grindelia hirsutula	-121.668	39.7393	1968	PRESERVED_SPECIMEN	HSC
Grindelia	Grindelia hirsutula	-104.985	39.7392	1872	PRESERVED_SPECIMEN	NY
Grindelia	Grindelia hirsutula	-104.985	39.7391	1921	PRESERVED_SPECIMEN	COLO
Grindelia	Grindelia hirsutula	-120.574	39.7344	1981	PRESERVED_SPECIMEN	CHSC
Grindelia	Grindelia hirsutula	-121.667	39.7333	1973	PRESERVED_SPECIMEN	MO
Grindelia	Grindelia hirsutula	-105.028	39.725	1916	PRESERVED_SPECIMEN	COLO
Grindelia	Grindelia hirsutula	-121.574	39.715	1963	PRESERVED_SPECIMEN	DAV
Grindelia	Grindelia hirsutula	-121.57	39.71	1963	PRESERVED_SPECIMEN	SFV
Grindelia	Grindelia hirsutula	-105.082	39.6982	1985	PRESERVED_SPECIMEN	NY
Grindelia	Grindelia hirsutula	-120.439	39.65	1984	PRESERVED_SPECIMEN	SJSU
Grindelia	Grindelia hirsutula	-108.762	39.6269	NA	PRESERVED_SPECIMEN	CS
Grindelia	Grindelia hirsutula	-105.187	39.6261	2018	PRESERVED_SPECIMEN	CM
Grindelia	Grindelia hirsutula	-121.384	39.5946	1964	PRESERVED_SPECIMEN	OBI
Grindelia	Grindelia hirsutula	-122.891	39.5831	1993	PRESERVED_SPECIMEN	CHSC
Grindelia	Grindelia hirsutula	-121.49	39.53	2013	PRESERVED_SPECIMEN	CHSC
Grindelia	Grindelia hirsutula	-105.091	39.5161	2014	PRESERVED_SPECIMEN	DBG
Grindelia	Grindelia hirsutula	-123.775	39.5132	1981	PRESERVED_SPECIMEN	HSC
Grindelia	Grindelia hirsutula	-121.29	39.5044	2006	PRESERVED_SPECIMEN	CDA
Grindelia	Grindelia hirsutula	-123.778	39.5035	1930	PRESERVED_SPECIMEN	CAS
Grindelia	Grindelia hirsutula	-123.787	39.5028	1979	PRESERVED_SPECIMEN	HSC
Grindelia	Grindelia hirsutula	-120.355	39.4944	1986	PRESERVED_SPECIMEN	UCR
Grindelia	Grindelia hirsutula	-123.828	39.4917	1956	PRESERVED_SPECIMEN	PUA
Grindelia	Grindelia hirsutula	-123.726	39.4682	1981	PRESERVED_SPECIMEN	HSC
Grindelia	Grindelia hirsutula	-122.184	39.4656	2011	PRESERVED_SPECIMEN	SD
Grindelia	Grindelia hirsutula	-121.27	39.4633	1971	PRESERVED_SPECIMEN	PUA
Grindelia	Grindelia hirsutula	-120.216	39.4463	2014	PRESERVED_SPECIMEN	SCFS
Grindelia	Grindelia hirsutula	-123.804	39.4458	1931	PRESERVED_SPECIMEN	LA
Grindelia	Grindelia hirsutula	-104.988	39.4249	1986	PRESERVED_SPECIMEN	NY
Grindelia	Grindelia hirsutula	-121.907	39.422	2019	PRESERVED_SPECIMEN	DAV
Grindelia	Grindelia hirsutula	-122.155	39.4062	1968	PRESERVED_SPECIMEN	HSC
Grindelia	Grindelia hirsutula	-105.025	39.3814	1986	PRESERVED_SPECIMEN	NY
Grindelia	Grindelia hirsutula	-121.692	39.3639	1974	PRESERVED_SPECIMEN	DAV
Grindelia	Grindelia hirsutula	-122.491	39.33	2003	PRESERVED_SPECIMEN	UCR
Grindelia	Grindelia hirsutula	-120.265	39.3225	1978	PRESERVED_SPECIMEN	DAV
Grindelia	Grindelia hirsutula	-122.534	39.2978	1998	PRESERVED_SPECIMEN	CDA
Grindelia	Grindelia hirsutula	-122.534	39.2978	1998	PRESERVED_SPECIMEN	DAV
Grindelia	Grindelia hirsutula	-122.09	39.2757	2006	PRESERVED_SPECIMEN	RSA
Grindelia	Grindelia hirsutula	-122.925	39.2692	1988	PRESERVED_SPECIMEN	RSA
Grindelia	Grindelia hirsutula	-121.021	39.2604	1905	PRESERVED_SPECIMEN	NY
Grindelia	Grindelia hirsutula	-121.313	39.249	1974	PRESERVED_SPECIMEN	DAV
Grindelia	Grindelia hirsutula	-107.683	39.2452	NA	PRESERVED_SPECIMEN	CS
Grindelia	Grindelia hirsutula	-108.757	39.2365	1982	PRESERVED_SPECIMEN	COLO
Grindelia	Grindelia hirsutula	-108.911	39.2269	1982	PRESERVED_SPECIMEN	DES
Grindelia	Grindelia hirsutula	-108.948	39.2214	1979	PRESERVED_SPECIMEN	NY
Grindelia	Grindelia hirsutula	-122.912	39.2101	1992	PRESERVED_SPECIMEN	OBI
Grindelia	Grindelia hirsutula	-123.1	39.2	1986	PRESERVED_SPECIMEN	ca.ubc
Grindelia	Grindelia hirsutula	-123.751	39.1981	1975	PRESERVED_SPECIMEN	RSA
Grindelia	Grindelia hirsutula	-121.867	39.1833	1997	PRESERVED_SPECIMEN	OBI
Grindelia	Grindelia hirsutula	-108.291	39.1787	NA	PRESERVED_SPECIMEN	CS
Grindelia	Grindelia hirsutula	-114.392	39.1767	1992	PRESERVED_SPECIMEN	UCR
Grindelia	Grindelia hirsutula	-114.392	39.1767	1992	PRESERVED_SPECIMEN	Utah State University
Grindelia	Grindelia hirsutula	-122.144	39.1692	2015	PRESERVED_SPECIMEN	DAV
Grindelia	Grindelia hirsutula	-122.471	39.1594	2011	PRESERVED_SPECIMEN	US
Grindelia	Grindelia hirsutula	-121.674	39.1416	1999	PRESERVED_SPECIMEN	DAV
Grindelia	Grindelia hirsutula	-122.867	39.1167	2001	PRESERVED_SPECIMEN	CAS
Grindelia	Grindelia hirsutula	-108.14	39.1083	1985	PRESERVED_SPECIMEN	NY
Grindelia	Grindelia hirsutula	-122.498	39.0997	2009	PRESERVED_SPECIMEN	DAV
Grindelia	Grindelia hirsutula	-122.484	39.0709	2009	PRESERVED_SPECIMEN	DAV
Grindelia	Grindelia hirsutula	-108.551	39.0639	1901	PRESERVED_SPECIMEN	NY
Grindelia	Grindelia hirsutula	-104.821	39.0513	1965	PRESERVED_SPECIMEN	NY
Grindelia	Grindelia hirsutula	-108.723	39.0467	1982	PRESERVED_SPECIMEN	COLO
Grindelia	Grindelia hirsutula	-105.58	39.038	1980	PRESERVED_SPECIMEN	NY
Grindelia	Grindelia hirsutula	-105.524	39.0373	1947	PRESERVED_SPECIMEN	DBG
Grindelia	Grindelia hirsutula	-122.426	39.0365	2005	PRESERVED_SPECIMEN	GH
Grindelia	Grindelia hirsutula	-120.801	39.0283	2006	PRESERVED_SPECIMEN	DAV
Grindelia	Grindelia hirsutula	-104.483	39.0255	1979	PRESERVED_SPECIMEN	COLO
Grindelia	Grindelia hirsutula	-120.709	39.0225	2012	PRESERVED_SPECIMEN	OBI
Grindelia	Grindelia hirsutula	-105.803	39.0208	1988	PRESERVED_SPECIMEN	NY
Grindelia	Grindelia hirsutula	-120.722	39.0156	2011	PRESERVED_SPECIMEN	UTEP
Grindelia	Grindelia hirsutula	-122.362	39.0133	2017	PRESERVED_SPECIMEN	UNM
Grindelia	Grindelia hirsutula	-104.839	39.0124	1979	PRESERVED_SPECIMEN	NY
Grindelia	Grindelia hirsutula	-108.7	39.0047	1979	PRESERVED_SPECIMEN	COLO
Grindelia	Grindelia hirsutula	-123.694	39.003	1969	PRESERVED_SPECIMEN	SBBG
Grindelia	Grindelia hirsutula	-123.086	39.0019	1958	PRESERVED_SPECIMEN	DAV
Grindelia	Grindelia hirsutula	-105	39	1994	PRESERVED_SPECIMEN	DBG
Grindelia	Grindelia hirsutula	-122.38	38.98	2006	PRESERVED_SPECIMEN	DAV
Grindelia	Grindelia hirsutula	-110.346	38.979	2007	PRESERVED_SPECIMEN	NY
Grindelia	Grindelia hirsutula	-110.347	38.9789	2007	PRESERVED_SPECIMEN	ASC
Grindelia	Grindelia hirsutula	-122.52	38.9781	2010	PRESERVED_SPECIMEN	DAV
Grindelia	Grindelia hirsutula	-105.359	38.9767	1988	PRESERVED_SPECIMEN	NY
Grindelia	Grindelia hirsutula	-109.214	38.9699	1979	PRESERVED_SPECIMEN	NY
Grindelia	Grindelia hirsutula	-109.552	38.9698	1979	PRESERVED_SPECIMEN	NY
Grindelia	Grindelia hirsutula	-123.74	38.9543	2009	PRESERVED_SPECIMEN	BABY
Grindelia	Grindelia hirsutula	-109.287	38.9498	1983	PRESERVED_SPECIMEN	NY
Grindelia	Grindelia hirsutula	-121.097	38.9446	1965	PRESERVED_SPECIMEN	OBI
Grindelia	Grindelia hirsutula	-123.726	38.9398	1974	PRESERVED_SPECIMEN	SBBG
Grindelia	Grindelia hirsutula	-121.037	38.9181	2010	PRESERVED_SPECIMEN	DAV
Grindelia	Grindelia hirsutula	-122.688	38.9167	1997	PRESERVED_SPECIMEN	DAV
Grindelia	Grindelia hirsutula	-120.85	38.9099	1971	PRESERVED_SPECIMEN	SD
Grindelia	Grindelia hirsutula	-109.379	38.9063	1984	PRESERVED_SPECIMEN	NY
Grindelia	Grindelia hirsutula	-104.887	38.8734	1878	PRESERVED_SPECIMEN	NY
Grindelia	Grindelia hirsutula	-104.914	38.861	1986	PRESERVED_SPECIMEN	NY
Grindelia	Grindelia hirsutula	-122.409	38.8583	2000	PRESERVED_SPECIMEN	DAV
Grindelia	Grindelia hirsutula	-123.649	38.8531	1981	PRESERVED_SPECIMEN	HSC
Grindelia	Grindelia hirsutula	-109.983	38.85	1987	PRESERVED_SPECIMEN	UCR
Grindelia	Grindelia hirsutula	-122.799	38.8479	1984	PRESERVED_SPECIMEN	PUA
Grindelia	Grindelia hirsutula	-105.636	38.8479	1986	PRESERVED_SPECIMEN	NY
Grindelia	Grindelia hirsutula	-123.644	38.8466	1978	PRESERVED_SPECIMEN	HSC
Grindelia	Grindelia hirsutula	-120.079	38.8345	1941	PRESERVED_SPECIMEN	DAV
Grindelia	Grindelia hirsutula	-104.821	38.8339	1923	PRESERVED_SPECIMEN	COLO
Grindelia	Grindelia hirsutula	-109.287	38.831	1983	PRESERVED_SPECIMEN	COLO
Grindelia	Grindelia hirsutula	-122.332	38.8193	1986	PRESERVED_SPECIMEN	OBI
Grindelia	Grindelia hirsutula	-122.85	38.8086	1975	PRESERVED_SPECIMEN	DAV
Grindelia	Grindelia hirsutula	-122.378	38.8014	1986	PRESERVED_SPECIMEN	UCR
Grindelia	Grindelia hirsutula	-120.632	38.7961	2008	PRESERVED_SPECIMEN	SD
Grindelia	Grindelia hirsutula	-122.567	38.7895	1964	PRESERVED_SPECIMEN	OBI
Grindelia	Grindelia hirsutula	-119.816	38.7867	1992	PRESERVED_SPECIMEN	UCR
Grindelia	Grindelia hirsutula	-120.637	38.7819	2012	PRESERVED_SPECIMEN	CAS
Grindelia	Grindelia hirsutula	-105.142	38.7808	1985	PRESERVED_SPECIMEN	NY
Grindelia	Grindelia hirsutula	-119.876	38.7733	2014	PRESERVED_SPECIMEN	CAS
Grindelia	Grindelia hirsutula	-122.34	38.7725	2015	PRESERVED_SPECIMEN	DAV
Grindelia	Grindelia hirsutula	-122.77	38.7622	1987	PRESERVED_SPECIMEN	UCR
Grindelia	Grindelia hirsutula	-122.761	38.7619	1984	PRESERVED_SPECIMEN	PUA
Grindelia	Grindelia hirsutula	-104.773	38.7619	1979	PRESERVED_SPECIMEN	COLO
Grindelia	Grindelia hirsutula	-104.919	38.7503	NA	PRESERVED_SPECIMEN	CS
Grindelia	Grindelia hirsutula	-105.283	38.75	1995	PRESERVED_SPECIMEN	DBG
Grindelia	Grindelia hirsutula	-114.25	38.75	1983	PRESERVED_SPECIMEN	PUA
Grindelia	Grindelia hirsutula	-105.18	38.7464	1985	PRESERVED_SPECIMEN	NY
Grindelia	Grindelia hirsutula	-120.674	38.7367	1988	PRESERVED_SPECIMEN	UCR
Grindelia	Grindelia hirsutula	-122.357	38.732	2004	PRESERVED_SPECIMEN	DAV
Grindelia	Grindelia hirsutula	-122.975	38.7304	1979	PRESERVED_SPECIMEN	CDA
Grindelia	Grindelia hirsutula	-109.344	38.722	1985	PRESERVED_SPECIMEN	Utah State University
Grindelia	Grindelia hirsutula	-109.379	38.7211	1974	PRESERVED_SPECIMEN	NY
Grindelia	Grindelia hirsutula	-109.315	38.7163	1986	PRESERVED_SPECIMEN	NY
Grindelia	Grindelia hirsutula	-109.352	38.7163	1985	PRESERVED_SPECIMEN	NY
Grindelia	Grindelia hirsutula	-122.391	38.7128	1987	PRESERVED_SPECIMEN	DAV
Grindelia	Grindelia hirsutula	-121.633	38.7	1996	PRESERVED_SPECIMEN	DAV
Grindelia	Grindelia hirsutula	-121.633	38.7	1996	PRESERVED_SPECIMEN	CDA
Grindelia	Grindelia hirsutula	-122.023	38.6952	1927	PRESERVED_SPECIMEN	DAV
Grindelia	Grindelia hirsutula	-104.813	38.692	1998	PRESERVED_SPECIMEN	COLO
Grindelia	Grindelia hirsutula	-108.317	38.6803	1981	PRESERVED_SPECIMEN	COLO
Grindelia	Grindelia hirsutula	-121.67	38.6769	2010	PRESERVED_SPECIMEN	DAV
Grindelia	Grindelia hirsutula	-121.02	38.67	1988	PRESERVED_SPECIMEN	DAV
Grindelia	Grindelia hirsutula	-119.667	38.6675	2010	PRESERVED_SPECIMEN	CHSC
Grindelia	Grindelia hirsutula	-119.667	38.6675	2010	PRESERVED_SPECIMEN	CDA
Grindelia	Grindelia hirsutula	-108.318	38.6631	1981	PRESERVED_SPECIMEN	DES
Grindelia	Grindelia hirsutula	-120.95	38.6606	2017	PRESERVED_SPECIMEN	US
Grindelia	Grindelia hirsutula	-119.597	38.6561	2014	PRESERVED_SPECIMEN	NY
Grindelia	Grindelia hirsutula	-122.586	38.6514	1978	PRESERVED_SPECIMEN	PUA
Grindelia	Grindelia hirsutula	-122.612	38.6511	1978	PRESERVED_SPECIMEN	PUA
Grindelia	Grindelia hirsutula	-120.547	38.6497	2007	PRESERVED_SPECIMEN	DAV
Grindelia	Grindelia hirsutula	-121.257	38.6448	1932	PRESERVED_SPECIMEN	CDA
Grindelia	Grindelia hirsutula	-121.071	38.6436	2012	PRESERVED_SPECIMEN	CAS
Grindelia	Grindelia hirsutula	-104.701	38.6387	1979	PRESERVED_SPECIMEN	NY
Grindelia	Grindelia hirsutula	-122.595	38.6363	1981	PRESERVED_SPECIMEN	PUA
Grindelia	Grindelia hirsutula	-121.315	38.6274	1955	PRESERVED_SPECIMEN	HSC
Grindelia	Grindelia hirsutula	-120.91	38.6273	1920	PRESERVED_SPECIMEN	DAV
Grindelia	Grindelia hirsutula	-120.76	38.6225	NA	PRESERVED_SPECIMEN	OBI
Grindelia	Grindelia hirsutula	-122.597	38.6122	1964	PRESERVED_SPECIMEN	OBI
Grindelia	Grindelia hirsutula	-121.573	38.6006	1984	PRESERVED_SPECIMEN	UCR
Grindelia	Grindelia hirsutula	-121.567	38.6	1984	PRESERVED_SPECIMEN	UTEP
Grindelia	Grindelia hirsutula	-122.12	38.5959	2007	PRESERVED_SPECIMEN	DAV
Grindelia	Grindelia hirsutula	-105.201	38.5782	2013	PRESERVED_SPECIMEN	DBG
Grindelia	Grindelia hirsutula	-104.72	38.5755	1998	PRESERVED_SPECIMEN	COLO
Grindelia	Grindelia hirsutula	-121.492	38.5749	1932	PRESERVED_SPECIMEN	CDA
Grindelia	Grindelia hirsutula	-104.719	38.5736	1998	PRESERVED_SPECIMEN	DBG
Grindelia	Grindelia hirsutula	-121.632	38.5674	2007	PRESERVED_SPECIMEN	CDA
Grindelia	Grindelia hirsutula	-121.25	38.5629	NA	PRESERVED_SPECIMEN	DAV
Grindelia	Grindelia hirsutula	-121.471	38.5598	1937	PRESERVED_SPECIMEN	SBBG
Grindelia	Grindelia hirsutula	-122.729	38.5589	2000	PRESERVED_SPECIMEN	CDA
Grindelia	Grindelia hirsutula	-122.452	38.5575	1979	PRESERVED_SPECIMEN	PUA
Grindelia	Grindelia hirsutula	-121.881	38.5491	1948	PRESERVED_SPECIMEN	DAV
Grindelia	Grindelia hirsutula	-119.514	38.5253	1985	PRESERVED_SPECIMEN	UCR
Grindelia	Grindelia hirsutula	-121.944	38.5219	1988	PRESERVED_SPECIMEN	DAV
Grindelia	Grindelia hirsutula	-121.622	38.5201	1956	PRESERVED_SPECIMEN	DAV
Grindelia	Grindelia hirsutula	-121.727	38.5192	NA	PRESERVED_SPECIMEN	CDA
Grindelia	Grindelia hirsutula	-122.097	38.5138	1935	PRESERVED_SPECIMEN	DAV
Grindelia	Grindelia hirsutula	-121.63	38.51	1978	PRESERVED_SPECIMEN	DAV
Grindelia	Grindelia hirsutula	-122.095	38.5078	2001	PRESERVED_SPECIMEN	DAV
Grindelia	Grindelia hirsutula	-122.1	38.5075	2010	PRESERVED_SPECIMEN	CDA
Grindelia	Grindelia hirsutula	-122.383	38.5017	1985	PRESERVED_SPECIMEN	PUA
Grindelia	Grindelia hirsutula	-121.05	38.5	2002	PRESERVED_SPECIMEN	KU
Grindelia	Grindelia hirsutula	-120.738	38.4986	1986	PRESERVED_SPECIMEN	SD
Grindelia	Grindelia hirsutula	-105.927	38.4938	1999	PRESERVED_SPECIMEN	KU
Grindelia	Grindelia hirsutula	-121.648	38.4668	1979	PRESERVED_SPECIMEN	CDA
Grindelia	Grindelia hirsutula	-122.838	38.4643	1963	PRESERVED_SPECIMEN	DAV
Grindelia	Grindelia hirsutula	-122.838	38.4642	1971	PRESERVED_SPECIMEN	DAV
Grindelia	Grindelia hirsutula	-105.326	38.4614	1979	PRESERVED_SPECIMEN	NY
Grindelia	Grindelia hirsutula	-104.752	38.4596	2009	PRESERVED_SPECIMEN	COLO
Grindelia	Grindelia hirsutula	-104.752	38.4595	2009	PRESERVED_SPECIMEN	DBG
Grindelia	Grindelia hirsutula	-120.62	38.4575	2010	PRESERVED_SPECIMEN	USCH
Grindelia	Grindelia hirsutula	-120.867	38.4546	1963	PRESERVED_SPECIMEN	CDA
Grindelia	Grindelia hirsutula	-122.835	38.4522	1964	PRESERVED_SPECIMEN	UCR
Grindelia	Grindelia hirsutula	-105.193	38.4469	2002	PRESERVED_SPECIMEN	MO
Grindelia	Grindelia hirsutula	-105.249	38.4467	2000	PRESERVED_SPECIMEN	NY
Grindelia	Grindelia hirsutula	-105.229	38.445	1921	PRESERVED_SPECIMEN	COLO
Grindelia	Grindelia hirsutula	-105.242	38.441	1930	PRESERVED_SPECIMEN	KSTC
Grindelia	Grindelia hirsutula	-105.218	38.4362	1871	PRESERVED_SPECIMEN	NY
Grindelia	Grindelia hirsutula	-123.121	38.436	2011	PRESERVED_SPECIMEN	CDA
Grindelia	Grindelia hirsutula	-105.218	38.436	1921	PRESERVED_SPECIMEN	NY
Grindelia	Grindelia hirsutula	-123.103	38.4356	2005	PRESERVED_SPECIMEN	CDA
Grindelia	Grindelia hirsutula	-121.555	38.4334	1962	PRESERVED_SPECIMEN	SD
Grindelia	Grindelia hirsutula	-121.652	38.4292	2002	PRESERVED_SPECIMEN	DAV
Grindelia	Grindelia hirsutula	-121.501	38.4283	2000	PRESERVED_SPECIMEN	CDA
Grindelia	Grindelia hirsutula	-120.44	38.4256	2011	PRESERVED_SPECIMEN	SD
Grindelia	Grindelia hirsutula	-120.44	38.4255	2011	PRESERVED_SPECIMEN	SBBG
Grindelia	Grindelia hirsutula	-105.282	38.4245	2005	PRESERVED_SPECIMEN	COLO
Grindelia	Grindelia hirsutula	-120.556	38.42	2006	PRESERVED_SPECIMEN	DAV
Grindelia	Grindelia hirsutula	-122.354	38.4192	NA	PRESERVED_SPECIMEN	DAV
Grindelia	Grindelia hirsutula	-121.581	38.4132	1962	PRESERVED_SPECIMEN	SDSU
Grindelia	Grindelia hirsutula	-109.762	38.4124	1983	PRESERVED_SPECIMEN	NY
Grindelia	Grindelia hirsutula	-122.331	38.4071	1933	PRESERVED_SPECIMEN	RSA
Grindelia	Grindelia hirsutula	-123.013	38.4037	1984	PRESERVED_SPECIMEN	PUA
Grindelia	Grindelia hirsutula	-122.204	38.3956	1965	PRESERVED_SPECIMEN	RSA
Grindelia	Grindelia hirsutula	-105.068	38.392	1985	PRESERVED_SPECIMEN	COLO
Grindelia	Grindelia hirsutula	-105.026	38.3902	1921	PRESERVED_SPECIMEN	NY
Grindelia	Grindelia hirsutula	-105.026	38.3902	1921	PRESERVED_SPECIMEN	COLO
Grindelia	Grindelia hirsutula	-123.038	38.3902	1900	PRESERVED_SPECIMEN	NY
Grindelia	Grindelia hirsutula	-122.245	38.375	1978	PRESERVED_SPECIMEN	DAV
Grindelia	Grindelia hirsutula	-121.459	38.3722	1993	PRESERVED_SPECIMEN	DAV
Grindelia	Grindelia hirsutula	-122.523	38.3642	NA	PRESERVED_SPECIMEN	RSA
Grindelia	Grindelia hirsutula	-121.966	38.3641	1903	PRESERVED_SPECIMEN	NY
Grindelia	Grindelia hirsutula	-108.714	38.3582	1992	PRESERVED_SPECIMEN	COLO
Grindelia	Grindelia hirsutula	-123.061	38.3531	1976	PRESERVED_SPECIMEN	UCSB
Grindelia	Grindelia hirsutula	-121.971	38.3527	1931	PRESERVED_SPECIMEN	DAV
Grindelia	Grindelia hirsutula	-122.232	38.3512	1951	PRESERVED_SPECIMEN	RSA
Grindelia	Grindelia hirsutula	-123.05	38.3347	1985	PRESERVED_SPECIMEN	HSC
Grindelia	Grindelia hirsutula	-122	38.3333	1996	PRESERVED_SPECIMEN	DAV
Grindelia	Grindelia hirsutula	-119.556	38.3271	1992	PRESERVED_SPECIMEN	UCR
Grindelia	Grindelia hirsutula	-123.04	38.3264	1985	PRESERVED_SPECIMEN	UCR
Grindelia	Grindelia hirsutula	-105.688	38.3239	1998	PRESERVED_SPECIMEN	NY
Grindelia	Grindelia hirsutula	-110.603	38.322	1966	PRESERVED_SPECIMEN	COLO
Grindelia	Grindelia hirsutula	-105.611	38.3091	1986	PRESERVED_SPECIMEN	NY
Grindelia	Grindelia hirsutula	-120.722	38.2975	2007	PRESERVED_SPECIMEN	DAV
Grindelia	Grindelia hirsutula	-122.284	38.2972	1924	PRESERVED_SPECIMEN	RSA
Grindelia	Grindelia hirsutula	-104.804	38.2927	2006	PRESERVED_SPECIMEN	COLO
Grindelia	Grindelia hirsutula	-104.83	38.2874	1997	PRESERVED_SPECIMEN	COLO
Grindelia	Grindelia hirsutula	-121.43	38.2778	2017	PRESERVED_SPECIMEN	US
Grindelia	Grindelia hirsutula	-121.38	38.2755	2005	PRESERVED_SPECIMEN	DAV
Grindelia	Grindelia hirsutula	-121.822	38.2728	1983	PRESERVED_SPECIMEN	PUA
Grindelia	Grindelia hirsutula	-121.435	38.2724	1993	PRESERVED_SPECIMEN	DAV
Grindelia	Grindelia hirsutula	-119.222	38.2668	1992	PRESERVED_SPECIMEN	UCR
Grindelia	Grindelia hirsutula	-122.08	38.2621	1933	PRESERVED_SPECIMEN	NY
Grindelia	Grindelia hirsutula	-121.385	38.2614	2006	PRESERVED_SPECIMEN	DAV
Grindelia	Grindelia hirsutula	-121.393	38.2574	2011	PRESERVED_SPECIMEN	US
Grindelia	Grindelia hirsutula	-119.224	38.2556	2007	PRESERVED_SPECIMEN	UCR
Grindelia	Grindelia hirsutula	-104.609	38.2544	1878	PRESERVED_SPECIMEN	NY
Grindelia	Grindelia hirsutula	-104.609	38.2544	NA	PRESERVED_SPECIMEN	COLO
Grindelia	Grindelia hirsutula	-120.977	38.252	1965	PRESERVED_SPECIMEN	HSC
Grindelia	Grindelia hirsutula	-121.966	38.2493	1959	PRESERVED_SPECIMEN	CDA
Grindelia	Grindelia hirsutula	-122.629	38.2325	1963	PRESERVED_SPECIMEN	UCR
Grindelia	Grindelia hirsutula	-122.021	38.2306	2006	PRESERVED_SPECIMEN	CDA
Grindelia	Grindelia hirsutula	-122.051	38.224	1971	PRESERVED_SPECIMEN	DAV
Grindelia	Grindelia hirsutula	-122.286	38.2223	1983	PRESERVED_SPECIMEN	PUA
Grindelia	Grindelia hirsutula	-122.257	38.2203	1981	PRESERVED_SPECIMEN	PUA
Grindelia	Grindelia hirsutula	-122.336	38.2142	1987	PRESERVED_SPECIMEN	DAV
Grindelia	Grindelia hirsutula	-122.071	38.2119	1961	PRESERVED_SPECIMEN	DAV
Grindelia	Grindelia hirsutula	-122.787	38.2074	1946	PRESERVED_SPECIMEN	RSA
Grindelia	Grindelia hirsutula	-122.316	38.1946	1980	PRESERVED_SPECIMEN	PUA
Grindelia	Grindelia hirsutula	-122.064	38.187	1938	PRESERVED_SPECIMEN	NY
Grindelia	Grindelia hirsutula	-102.484	38.1746	2018	PRESERVED_SPECIMEN	DBG
Grindelia	Grindelia hirsutula	-122.913	38.151	1949	PRESERVED_SPECIMEN	DAV
Grindelia	Grindelia hirsutula	-122.439	38.1499	NA	PRESERVED_SPECIMEN	LA
Grindelia	Grindelia hirsutula	-122.422	38.148	1969	PRESERVED_SPECIMEN	SBBG
Grindelia	Grindelia hirsutula	-120.452	38.1275	1988	PRESERVED_SPECIMEN	UCR
Grindelia	Grindelia hirsutula	-120.475	38.125	1988	PRESERVED_SPECIMEN	RSA
Grindelia	Grindelia hirsutula	-104.949	38.1196	2013	PRESERVED_SPECIMEN	DBG
Grindelia	Grindelia hirsutula	-122.856	38.1011	1937	PRESERVED_SPECIMEN	RSA
Grindelia	Grindelia hirsutula	-104.698	38.0893	1980	PRESERVED_SPECIMEN	NY
Grindelia	Grindelia hirsutula	-110.123	38.0867	2014	PRESERVED_SPECIMEN	ASC
Grindelia	Grindelia hirsutula	-122.933	38.0833	1986	PRESERVED_SPECIMEN	CAS
Grindelia	Grindelia hirsutula	-120.165	38.078	2012	PRESERVED_SPECIMEN	UNM
Grindelia	Grindelia hirsutula	-122.26	38.0761	2005	PRESERVED_SPECIMEN	CHSC
Grindelia	Grindelia hirsutula	-122.26	38.0761	2005	PRESERVED_SPECIMEN	CDA
Grindelia	Grindelia hirsutula	-122.262	38.0758	2003	PRESERVED_SPECIMEN	CDA
Grindelia	Grindelia hirsutula	-123.233	38.05	1962	PRESERVED_SPECIMEN	RBCM
Grindelia	Grindelia hirsutula	-122.082	38.0446	1996	PRESERVED_SPECIMEN	CDA
Grindelia	Grindelia hirsutula	-102.601	38.0354	2003	PRESERVED_SPECIMEN	COLO
Grindelia	Grindelia hirsutula	-107.315	38.028	1996	PRESERVED_SPECIMEN	DBG
Grindelia	Grindelia hirsutula	-122.134	38.0262	2003	PRESERVED_SPECIMEN	CDA
Grindelia	Grindelia hirsutula	-104.734	38.0256	1983	PRESERVED_SPECIMEN	NY
Grindelia	Grindelia hirsutula	-121.858	38.025	1998	PRESERVED_SPECIMEN	CDA
Grindelia	Grindelia hirsutula	-105.495	38.02	1986	PRESERVED_SPECIMEN	NY
Grindelia	Grindelia hirsutula	-122.072	38.0189	1972	PRESERVED_SPECIMEN	DAV
Grindelia	Grindelia hirsutula	-121.908	38.0162	1952	PRESERVED_SPECIMEN	RSA
Grindelia	Grindelia hirsutula	-122.156	38.0131	2009	PRESERVED_SPECIMEN	CDA
Grindelia	Grindelia hirsutula	-121.75	38.0131	1930	PRESERVED_SPECIMEN	LA
Grindelia	Grindelia hirsutula	-121.75	38.0104	2010	PRESERVED_SPECIMEN	CDA
Grindelia	Grindelia hirsutula	-122.48	38.0055	1963	PRESERVED_SPECIMEN	SD
Grindelia	Grindelia hirsutula	-122.537	38.0014	1939	PRESERVED_SPECIMEN	SBBG
Grindelia	Grindelia hirsutula	-98	38	1881	PRESERVED_SPECIMEN	F
Grindelia	Grindelia hirsutula	-122.966	37.9914	1981	PRESERVED_SPECIMEN	UCR
Grindelia	Grindelia hirsutula	-122.318	37.9872	1969	PRESERVED_SPECIMEN	OBI
Grindelia	Grindelia hirsutula	-122.569	37.9767	1980	PRESERVED_SPECIMEN	RSA
Grindelia	Grindelia hirsutula	-122.562	37.9753	1980	PRESERVED_SPECIMEN	DAV
Grindelia	Grindelia hirsutula	-122.562	37.9752	1980	PRESERVED_SPECIMEN	CAS
Grindelia	Grindelia hirsutula	-122.562	37.9746	1980	PRESERVED_SPECIMEN	UCR
Grindelia	Grindelia hirsutula	-122.522	37.9714	1933	PRESERVED_SPECIMEN	RSA
Grindelia	Grindelia hirsutula	-122.5	37.9707	1965	PRESERVED_SPECIMEN	SBBG
Grindelia	Grindelia hirsutula	-122.502	37.9687	1965	PRESERVED_SPECIMEN	RSA
Grindelia	Grindelia hirsutula	-122.627	37.9653	NA	PRESERVED_SPECIMEN	UCSB
Grindelia	Grindelia hirsutula	-122.624	37.9641	2014	PRESERVED_SPECIMEN	CAS
Grindelia	Grindelia hirsutula	-120.419	37.958	1963	PRESERVED_SPECIMEN	SD
Grindelia	Grindelia hirsutula	-122.592	37.9481	2013	PRESERVED_SPECIMEN	CAS
Grindelia	Grindelia hirsutula	-122.659	37.9395	2014	PRESERVED_SPECIMEN	CAS
Grindelia	Grindelia hirsutula	-122.697	37.9347	1969	PRESERVED_SPECIMEN	CHSC
Grindelia	Grindelia hirsutula	-122.584	37.9276	1896	PRESERVED_SPECIMEN	RSA
Grindelia	Grindelia hirsutula	-122.338	37.925	1950	PRESERVED_SPECIMEN	DAV
Grindelia	Grindelia hirsutula	-122.613	37.912	2012	PRESERVED_SPECIMEN	CAS
Grindelia	Grindelia hirsutula	-122.632	37.8974	1953	PRESERVED_SPECIMEN	RSA
Grindelia	Grindelia hirsutula	-122.636	37.8948	1961	PRESERVED_SPECIMEN	SDSU
Grindelia	Grindelia hirsutula	-122.636	37.8948	1961	PRESERVED_SPECIMEN	SD
Grindelia	Grindelia hirsutula	-122.243	37.8931	2016	PRESERVED_SPECIMEN	US
Grindelia	Grindelia hirsutula	-121.914	37.8816	1923	PRESERVED_SPECIMEN	RSA
Grindelia	Grindelia hirsutula	-122.465	37.8805	1965	PRESERVED_SPECIMEN	OBI
Grindelia	Grindelia hirsutula	-122.612	37.8795	1946	PRESERVED_SPECIMEN	RSA
Grindelia	Grindelia hirsutula	-122.555	37.8793	1934	PRESERVED_SPECIMEN	RSA
Grindelia	Grindelia hirsutula	-122.298	37.8783	1977	PRESERVED_SPECIMEN	HSC
Grindelia	Grindelia hirsutula	-122.457	37.8778	1969	PRESERVED_SPECIMEN	SBBG
Grindelia	Grindelia hirsutula	-105.311	37.874	1986	PRESERVED_SPECIMEN	NY
Grindelia	Grindelia hirsutula	-122.241	37.873	1943	PRESERVED_SPECIMEN	DAV
Grindelia	Grindelia hirsutula	-122.268	37.8699	NA	PRESERVED_SPECIMEN	LA
Grindelia	Grindelia hirsutula	-122.271	37.8689	1906	PRESERVED_SPECIMEN	PI
Grindelia	Grindelia hirsutula	-122.485	37.8591	1912	PRESERVED_SPECIMEN	NY
Grindelia	Grindelia hirsutula	-122.297	37.8381	1999	PRESERVED_SPECIMEN	HSC
Grindelia	Grindelia hirsutula	-120.469	37.838	2014	PRESERVED_SPECIMEN	OBI
Grindelia	Grindelia hirsutula	-103.778	37.8201	1997	PRESERVED_SPECIMEN	COLO
Grindelia	Grindelia hirsutula	-122.3	37.8167	1997	PRESERVED_SPECIMEN	HSC
Grindelia	Grindelia hirsutula	-121.971	37.8149	1966	PRESERVED_SPECIMEN	OBI
Grindelia	Grindelia hirsutula	-122.181	37.8086	1958	PRESERVED_SPECIMEN	OBI
Grindelia	Grindelia hirsutula	-122.271	37.8044	1988	PRESERVED_SPECIMEN	KU
Grindelia	Grindelia hirsutula	-122.406	37.8025	1992	PRESERVED_SPECIMEN	DAV
Grindelia	Grindelia hirsutula	-111.417	37.8	1998	PRESERVED_SPECIMEN	UCR
Grindelia	Grindelia hirsutula	-122.162	37.7981	1932	PRESERVED_SPECIMEN	OBI
Grindelia	Grindelia hirsutula	-122.465	37.7976	1938	PRESERVED_SPECIMEN	OBI
Grindelia	Grindelia hirsutula	-122.479	37.7971	1965	PRESERVED_SPECIMEN	SJSU
Grindelia	Grindelia hirsutula	-122.482	37.795	1965	PRESERVED_SPECIMEN	DAV
Grindelia	Grindelia hirsutula	-122.481	37.7929	1965	PRESERVED_SPECIMEN	OBI
Grindelia	Grindelia hirsutula	-122.48	37.7928	1965	PRESERVED_SPECIMEN	SBBG
Grindelia	Grindelia hirsutula	-122.175	37.7826	1961	PRESERVED_SPECIMEN	UCSB
Grindelia	Grindelia hirsutula	-122.223	37.7808	NA	PRESERVED_SPECIMEN	UCSC
Grindelia	Grindelia hirsutula	-105.19	37.7784	2011	PRESERVED_SPECIMEN	DBG
Grindelia	Grindelia hirsutula	-105.19	37.7784	2011	PRESERVED_SPECIMEN	COLO
Grindelia	Grindelia hirsutula	-105.178	37.7776	1900	PRESERVED_SPECIMEN	NY
Grindelia	Grindelia hirsutula	-122.222	37.7773	1907	PRESERVED_SPECIMEN	RSA
Grindelia	Grindelia hirsutula	-121.576	37.7541	1965	PRESERVED_SPECIMEN	OBI
Grindelia	Grindelia hirsutula	-122.462	37.7533	1938	PRESERVED_SPECIMEN	SBBG
Grindelia	Grindelia hirsutula	-122.441	37.7514	1939	PRESERVED_SPECIMEN	SD
Grindelia	Grindelia hirsutula	-122.143	37.7507	2004	PRESERVED_SPECIMEN	OBI
Grindelia	Grindelia hirsutula	-122.237	37.7475	2012	PRESERVED_SPECIMEN	CAS
Grindelia	Grindelia hirsutula	-122.2	37.7328	2011	PRESERVED_SPECIMEN	CDA
Grindelia	Grindelia hirsutula	-122.227	37.728	1941	PRESERVED_SPECIMEN	DAV
Grindelia	Grindelia hirsutula	-122.463	37.7182	2012	PRESERVED_SPECIMEN	UCR
Grindelia	Grindelia hirsutula	-122.392	37.7146	1956	PRESERVED_SPECIMEN	RSA
Grindelia	Grindelia hirsutula	-120.197	37.7106	1998	PRESERVED_SPECIMEN	DAV
Grindelia	Grindelia hirsutula	-105.371	37.7022	1967	PRESERVED_SPECIMEN	UNM
Grindelia	Grindelia hirsutula	-121.183	37.6953	1992	PRESERVED_SPECIMEN	DAV
Grindelia	Grindelia hirsutula	-122.439	37.6916	1988	PRESERVED_SPECIMEN	PUA
Grindelia	Grindelia hirsutula	-121.236	37.6846	1965	PRESERVED_SPECIMEN	OBI
Grindelia	Grindelia hirsutula	-122.433	37.6844	1988	PRESERVED_SPECIMEN	PUA
Grindelia	Grindelia hirsutula	-122.433	37.6833	1961	PRESERVED_SPECIMEN	CAS
Grindelia	Grindelia hirsutula	-122.424	37.6798	1960	PRESERVED_SPECIMEN	UCSC
Grindelia	Grindelia hirsutula	-104.029	37.6726	2009	PRESERVED_SPECIMEN	DBG
Grindelia	Grindelia hirsutula	-121.339	37.6703	2003	PRESERVED_SPECIMEN	CDA
Grindelia	Grindelia hirsutula	-121.339	37.6703	2003	PRESERVED_SPECIMEN	CANB
Grindelia	Grindelia hirsutula	-122.4	37.6667	1954	PRESERVED_SPECIMEN	CAS
Grindelia	Grindelia hirsutula	-120.461	37.6641	1959	PRESERVED_SPECIMEN	SBBG
Grindelia	Grindelia hirsutula	-122.629	37.6613	1932	PRESERVED_SPECIMEN	SD
Grindelia	Grindelia hirsutula	-122.435	37.649	1933	PRESERVED_SPECIMEN	SD
Grindelia	Grindelia hirsutula	-121.23	37.6421	1965	PRESERVED_SPECIMEN	OBI
Grindelia	Grindelia hirsutula	-120.201	37.6299	2017	PRESERVED_SPECIMEN	US
Grindelia	Grindelia hirsutula	-121.35	37.6167	1986	PRESERVED_SPECIMEN	OBI
Grindelia	Grindelia hirsutula	-121.35	37.6167	1986	PRESERVED_SPECIMEN	UTEP
Grindelia	Grindelia hirsutula	-121.34	37.61	1986	PRESERVED_SPECIMEN	UCR
Grindelia	Grindelia hirsutula	-105.586	37.6093	1998	PRESERVED_SPECIMEN	UNM
Grindelia	Grindelia hirsutula	-120.565	37.6069	1964	PRESERVED_SPECIMEN	OBI
Grindelia	Grindelia hirsutula	-122.5	37.6063	2011	PRESERVED_SPECIMEN	SJSU
Grindelia	Grindelia hirsutula	-122.386	37.5999	1964	PRESERVED_SPECIMEN	DAV
Grindelia	Grindelia hirsutula	-122.424	37.5986	1903	PRESERVED_SPECIMEN	RSA
Grindelia	Grindelia hirsutula	-120.82	37.5441	1979	PRESERVED_SPECIMEN	CDA
Grindelia	Grindelia hirsutula	-121.271	37.5386	2011	PRESERVED_SPECIMEN	CDA
Grindelia	Grindelia hirsutula	-122.513	37.5286	1934	PRESERVED_SPECIMEN	RSA
Grindelia	Grindelia hirsutula	-121.917	37.5218	1933	PRESERVED_SPECIMEN	SD
Grindelia	Grindelia hirsutula	-122.359	37.5177	1955	PRESERVED_SPECIMEN	SJSU
Grindelia	Grindelia hirsutula	-122.364	37.5131	1933	PRESERVED_SPECIMEN	RSA
Grindelia	Grindelia hirsutula	-122.317	37.5078	1932	PRESERVED_SPECIMEN	RSA
Grindelia	Grindelia hirsutula	-104.028	37.4959	2006	PRESERVED_SPECIMEN	COLO
Grindelia	Grindelia hirsutula	-104.014	37.487	2006	PRESERVED_SPECIMEN	COLO
Grindelia	Grindelia hirsutula	-120.706	37.4868	1940	PRESERVED_SPECIMEN	OBI
Grindelia	Grindelia hirsutula	-119.965	37.485	1955	PRESERVED_SPECIMEN	SJSU
Grindelia	Grindelia hirsutula	-104.004	37.4751	2006	PRESERVED_SPECIMEN	COLO
Grindelia	Grindelia hirsutula	-106.879	37.4716	NA	PRESERVED_SPECIMEN	CS
Grindelia	Grindelia hirsutula	-122.107	37.4564	1971	PRESERVED_SPECIMEN	HSC
Grindelia	Grindelia hirsutula	-121.988	37.4443	1902	PRESERVED_SPECIMEN	RSA
Grindelia	Grindelia hirsutula	-122.042	37.4401	1956	PRESERVED_SPECIMEN	SJSU
Grindelia	Grindelia hirsutula	-122.167	37.4333	1956	PRESERVED_SPECIMEN	RSA
Grindelia	Grindelia hirsutula	-121.993	37.425	1955	PRESERVED_SPECIMEN	CAS
Grindelia	Grindelia hirsutula	-122.174	37.425	1907	PRESERVED_SPECIMEN	RSA
Grindelia	Grindelia hirsutula	-122.176	37.4221	1895	PRESERVED_SPECIMEN	RSA
Grindelia	Grindelia hirsutula	-122.167	37.4167	1956	PRESERVED_SPECIMEN	CAS
Grindelia	Grindelia hirsutula	-122.157	37.4117	1954	PRESERVED_SPECIMEN	US
Grindelia	Grindelia hirsutula	-122.157	37.4117	1954	PRESERVED_SPECIMEN	CAS
Grindelia	Grindelia hirsutula	-122.158	37.4067	1954	PRESERVED_SPECIMEN	CAS
Grindelia	Grindelia hirsutula	-119.733	37.4047	1986	PRESERVED_SPECIMEN	SD
Grindelia	Grindelia hirsutula	-122.23	37.4035	1925	PRESERVED_SPECIMEN	SJSU
Grindelia	Grindelia hirsutula	-121.796	37.4008	1959	PRESERVED_SPECIMEN	SJSU
Grindelia	Grindelia hirsutula	-121.958	37.3959	1944	PRESERVED_SPECIMEN	SJSU
Grindelia	Grindelia hirsutula	-121.804	37.3958	1965	PRESERVED_SPECIMEN	SJSU
Grindelia	Grindelia hirsutula	-102.791	37.3823	1991	PRESERVED_SPECIMEN	NY
Grindelia	Grindelia hirsutula	-102.792	37.3822	1991	PRESERVED_SPECIMEN	COLO
Grindelia	Grindelia hirsutula	-122.082	37.3797	1902	PRESERVED_SPECIMEN	RSA
Grindelia	Grindelia hirsutula	-120.428	37.3723	1975	PRESERVED_SPECIMEN	HSC
Grindelia	Grindelia hirsutula	-121.658	37.3417	1973	PRESERVED_SPECIMEN	CAS
Grindelia	Grindelia hirsutula	-119.567	37.3333	2000	PRESERVED_SPECIMEN	UCR
Grindelia	Grindelia hirsutula	-120.566	37.3302	1964	PRESERVED_SPECIMEN	UCR
Grindelia	Grindelia hirsutula	-102.787	37.33	1997	PRESERVED_SPECIMEN	COLO
Grindelia	Grindelia hirsutula	-120.56	37.3279	1964	PRESERVED_SPECIMEN	OBI
Grindelia	Grindelia hirsutula	-121.108	37.3269	2012	PRESERVED_SPECIMEN	UCR
Grindelia	Grindelia hirsutula	-122.147	37.3173	NA	PRESERVED_SPECIMEN	RSA
Grindelia	Grindelia hirsutula	-105.065	37.3152	NA	PRESERVED_SPECIMEN	CS
Grindelia	Grindelia hirsutula	-120.931	37.3099	1986	PRESERVED_SPECIMEN	SBBG
Grindelia	Grindelia hirsutula	-120.917	37.3	1995	PRESERVED_SPECIMEN	DAV
Grindelia	Grindelia hirsutula	-122.078	37.2988	1965	PRESERVED_SPECIMEN	SJSU
Grindelia	Grindelia hirsutula	-122.259	37.2968	1959	PRESERVED_SPECIMEN	SJSU
Grindelia	Grindelia hirsutula	-121.346	37.2938	2000	PRESERVED_SPECIMEN	UCSC
Grindelia	Grindelia hirsutula	-105.048	37.2814	1984	PRESERVED_SPECIMEN	NY
Grindelia	Grindelia hirsutula	-122.412	37.2632	1929	PRESERVED_SPECIMEN	LA
Grindelia	Grindelia hirsutula	-119.69	37.26	1991	PRESERVED_SPECIMEN	UCR
Grindelia	Grindelia hirsutula	-121.736	37.2358	1988	PRESERVED_SPECIMEN	PUA
Grindelia	Grindelia hirsutula	-121.891	37.1943	2019	PRESERVED_SPECIMEN	CAS
Grindelia	Grindelia hirsutula	-104.145	37.1842	1985	PRESERVED_SPECIMEN	COLO
Grindelia	Grindelia hirsutula	-122.393	37.183	1966	PRESERVED_SPECIMEN	SBBG
Grindelia	Grindelia hirsutula	-122.37	37.1767	1933	PRESERVED_SPECIMEN	SD
Grindelia	Grindelia hirsutula	-105.045	37.1756	1984	PRESERVED_SPECIMEN	NY
Grindelia	Grindelia hirsutula	-121.844	37.1755	1960	PRESERVED_SPECIMEN	SJSU
Grindelia	Grindelia hirsutula	-104.501	37.1695	1915	PRESERVED_SPECIMEN	NY
Grindelia	Grindelia hirsutula	-122.362	37.1661	1962	PRESERVED_SPECIMEN	CHSC
Grindelia	Grindelia hirsutula	-104.601	37.1607	1984	PRESERVED_SPECIMEN	NY
Grindelia	Grindelia hirsutula	-121.683	37.1583	1959	PRESERVED_SPECIMEN	CAS
Grindelia	Grindelia hirsutula	-119.91	37.15	1989	PRESERVED_SPECIMEN	UCR
Grindelia	Grindelia hirsutula	-104.836	37.1307	1999	PRESERVED_SPECIMEN	COLO
Grindelia	Grindelia hirsutula	-120.934	37.1061	1957	PRESERVED_SPECIMEN	SJSU
Grindelia	Grindelia hirsutula	-122.247	37.1055	NA	PRESERVED_SPECIMEN	OBI
Grindelia	Grindelia hirsutula	-122.275	37.095	1953	PRESERVED_SPECIMEN	CAS
Grindelia	Grindelia hirsutula	-122.275	37.0944	1950	PRESERVED_SPECIMEN	CAS
Grindelia	Grindelia hirsutula	-120.214	37.093	1963	PRESERVED_SPECIMEN	SD
Grindelia	Grindelia hirsutula	-122.24	37.0643	2019	PRESERVED_SPECIMEN	OBI
Grindelia	Grindelia hirsutula	-120.845	37.06	1915	PRESERVED_SPECIMEN	DAV
Grindelia	Grindelia hirsutula	-120.85	37.0586	NA	PRESERVED_SPECIMEN	UCSC
Grindelia	Grindelia hirsutula	-121.291	37.0502	1957	PRESERVED_SPECIMEN	SJSU
Grindelia	Grindelia hirsutula	-122.23	37.05	1962	PRESERVED_SPECIMEN	SFV
Grindelia	Grindelia hirsutula	-103.548	37.0441	1993	PRESERVED_SPECIMEN	COLO
Grindelia	Grindelia hirsutula	-122.189	37.0372	2017	PRESERVED_SPECIMEN	UCSC
Grindelia	Grindelia hirsutula	-121.31	37.0364	1986	PRESERVED_SPECIMEN	SD
Grindelia	Grindelia hirsutula	-102.749	37.0356	1991	PRESERVED_SPECIMEN	DBG
Grindelia	Grindelia hirsutula	-102.748	37.0255	2003	PRESERVED_SPECIMEN	COLO
Grindelia	Grindelia hirsutula	-122.081	37.0164	1987	PRESERVED_SPECIMEN	SD
Grindelia	Grindelia hirsutula	-121.596	37.0056	2000	PRESERVED_SPECIMEN	CDA
Grindelia	Grindelia hirsutula	-121.933	37.0008	1991	PRESERVED_SPECIMEN	UCSC
Grindelia	Grindelia hirsutula	-119	37	1903	PRESERVED_SPECIMEN	F
Grindelia	Grindelia hirsutula	-104.488	36.9992	1909	PRESERVED_SPECIMEN	NY
Grindelia	Grindelia hirsutula	-104.48	36.9966	1986	PRESERVED_SPECIMEN	NY
Grindelia	Grindelia hirsutula	-119.71	36.9961	1991	PRESERVED_SPECIMEN	SD
Grindelia	Grindelia hirsutula	-104.48	36.9941	1986	PRESERVED_SPECIMEN	NY
Grindelia	Grindelia hirsutula	-110.112	36.9883	2010	PRESERVED_SPECIMEN	DES
Grindelia	Grindelia hirsutula	-121.946	36.9874	1988	PRESERVED_SPECIMEN	UCSC
Grindelia	Grindelia hirsutula	-122.029	36.9782	1881	PRESERVED_SPECIMEN	NY
Grindelia	Grindelia hirsutula	-122.031	36.9741	NA	PRESERVED_SPECIMEN	CM
Grindelia	Grindelia hirsutula	-122.016	36.9741	1881	PRESERVED_SPECIMEN	RSA
Grindelia	Grindelia hirsutula	-122.021	36.9709	NA	PRESERVED_SPECIMEN	RSA
Grindelia	Grindelia hirsutula	-122.003	36.9684	1908	PRESERVED_SPECIMEN	RSA
Grindelia	Grindelia hirsutula	-122.021	36.9678	2007	PRESERVED_SPECIMEN	UCR
Grindelia	Grindelia hirsutula	-104.475	36.9584	1979	PRESERVED_SPECIMEN	NY
Grindelia	Grindelia hirsutula	-104.475	36.9584	1979	PRESERVED_SPECIMEN	NY
Grindelia	Grindelia hirsutula	-122.063	36.9544	2018	PRESERVED_SPECIMEN	UCSC
Grindelia	Grindelia hirsutula	-122.063	36.9537	2020	PRESERVED_SPECIMEN	UCSC
Grindelia	Grindelia hirsutula	-122.063	36.9536	2018	PRESERVED_SPECIMEN	UCSC
Grindelia	Grindelia hirsutula	-122.065	36.9534	2019	PRESERVED_SPECIMEN	UCSC
Grindelia	Grindelia hirsutula	-122.063	36.9532	2020	PRESERVED_SPECIMEN	UCSC
Grindelia	Grindelia hirsutula	-122.064	36.9531	2020	PRESERVED_SPECIMEN	UCSC
Grindelia	Grindelia hirsutula	-104.48	36.9528	1986	PRESERVED_SPECIMEN	NY
Grindelia	Grindelia hirsutula	-122.064	36.952	2020	PRESERVED_SPECIMEN	UCSC
Grindelia	Grindelia hirsutula	-122.065	36.9513	2020	PRESERVED_SPECIMEN	UCSC
Grindelia	Grindelia hirsutula	-122.065	36.9511	2020	PRESERVED_SPECIMEN	UCSC
Grindelia	Grindelia hirsutula	-122.066	36.9505	2020	PRESERVED_SPECIMEN	UCSC
Grindelia	Grindelia hirsutula	-122.063	36.9504	2018	PRESERVED_SPECIMEN	UCSC
Grindelia	Grindelia hirsutula	-104.472	36.9502	1979	PRESERVED_SPECIMEN	NY
Grindelia	Grindelia hirsutula	-122.065	36.9502	2020	PRESERVED_SPECIMEN	UCSC
Grindelia	Grindelia hirsutula	-122.063	36.95	2020	PRESERVED_SPECIMEN	UCSC
Grindelia	Grindelia hirsutula	-122.063	36.9499	2020	PRESERVED_SPECIMEN	UCSC
Grindelia	Grindelia hirsutula	-122.065	36.9499	2018	PRESERVED_SPECIMEN	UCSC
Grindelia	Grindelia hirsutula	-122.063	36.9494	2020	PRESERVED_SPECIMEN	UCSC
Grindelia	Grindelia hirsutula	-122.064	36.9493	2018	PRESERVED_SPECIMEN	UCSC
Grindelia	Grindelia hirsutula	-122.063	36.9492	2020	PRESERVED_SPECIMEN	UCSC
Grindelia	Grindelia hirsutula	-122.063	36.9492	2020	PRESERVED_SPECIMEN	UCSC
Grindelia	Grindelia hirsutula	-104.228	36.9445	1951	PRESERVED_SPECIMEN	UNM
Grindelia	Grindelia hirsutula	-121.79	36.9357	1994	PRESERVED_SPECIMEN	UCSC
Grindelia	Grindelia hirsutula	-121.791	36.935	1994	PRESERVED_SPECIMEN	UCSC
Grindelia	Grindelia hirsutula	-104.269	36.9219	1986	PRESERVED_SPECIMEN	NY
Grindelia	Grindelia hirsutula	-104.363	36.9218	1991	PRESERVED_SPECIMEN	UNM
Grindelia	Grindelia hirsutula	-104.37	36.9193	1998	PRESERVED_SPECIMEN	UNM
Grindelia	Grindelia hirsutula	-104.223	36.9142	2005	PRESERVED_SPECIMEN	UNM
Grindelia	Grindelia hirsutula	-104.071	36.909	1986	PRESERVED_SPECIMEN	NY
Grindelia	Grindelia hirsutula	-104.376	36.908	1992	PRESERVED_SPECIMEN	UNM
Grindelia	Grindelia hirsutula	-104.073	36.9073	2004	PRESERVED_SPECIMEN	UNM
Grindelia	Grindelia hirsutula	-104.424	36.905	1979	PRESERVED_SPECIMEN	COLO
Grindelia	Grindelia hirsutula	-105.006	36.8968	2007	PRESERVED_SPECIMEN	UNM
Grindelia	Grindelia hirsutula	-104.121	36.8957	1986	PRESERVED_SPECIMEN	COLO
Grindelia	Grindelia hirsutula	-106.11	36.885	2008	PRESERVED_SPECIMEN	NMMNHS
Grindelia	Grindelia hirsutula	-104.408	36.8823	1983	PRESERVED_SPECIMEN	NY
Grindelia	Grindelia hirsutula	-104.01	36.8712	1998	PRESERVED_SPECIMEN	UNM
Grindelia	Grindelia hirsutula	-104.071	36.8651	1986	PRESERVED_SPECIMEN	NY
Grindelia	Grindelia hirsutula	-121.51	36.8605	1981	PRESERVED_SPECIMEN	UCSC
Grindelia	Grindelia hirsutula	-106.121	36.859	2006	PRESERVED_SPECIMEN	UNM
Grindelia	Grindelia hirsutula	-121.813	36.8583	1950	PRESERVED_SPECIMEN	CAS
Grindelia	Grindelia hirsutula	-121.817	36.8583	1950	PRESERVED_SPECIMEN	CAS
Grindelia	Grindelia hirsutula	-103.929	36.8505	1986	PRESERVED_SPECIMEN	NY
Grindelia	Grindelia hirsutula	-105.137	36.8471	2007	PRESERVED_SPECIMEN	DBG
Grindelia	Grindelia hirsutula	-122.103	36.8189	2020	PRESERVED_SPECIMEN	UCSC
Grindelia	Grindelia hirsutula	-119.583	36.8012	1984	PRESERVED_SPECIMEN	CDA
Grindelia	Grindelia hirsutula	-121.783	36.7969	1958	PRESERVED_SPECIMEN	SBBG
Grindelia	Grindelia hirsutula	-104.865	36.7858	2007	PRESERVED_SPECIMEN	COLO
Grindelia	Grindelia hirsutula	-119.418	36.7781	NA	PRESERVED_SPECIMEN	NHMUK
Grindelia	Grindelia hirsutula	-121.748	36.7777	1969	PRESERVED_SPECIMEN	SD
Grindelia	Grindelia hirsutula	-121.757	36.7658	1932	PRESERVED_SPECIMEN	DAV
Grindelia	Grindelia hirsutula	-120.132	36.7348	1953	PRESERVED_SPECIMEN	DAV
Grindelia	Grindelia hirsutula	-120.296	36.7311	2011	PRESERVED_SPECIMEN	UCR
Grindelia	Grindelia hirsutula	-121.777	36.7306	1966	PRESERVED_SPECIMEN	HSC
Grindelia	Grindelia hirsutula	-119.746	36.7267	1914	PRESERVED_SPECIMEN	CDA
Grindelia	Grindelia hirsutula	-119.39	36.7198	1958	PRESERVED_SPECIMEN	CDA
Grindelia	Grindelia hirsutula	-118.089	36.6737	1978	PRESERVED_SPECIMEN	RSA
Grindelia	Grindelia hirsutula	-120.388	36.662	1963	PRESERVED_SPECIMEN	DAV
Grindelia	Grindelia hirsutula	-121.837	36.6361	1938	PRESERVED_SPECIMEN	SD
Grindelia	Grindelia hirsutula	-121.845	36.6258	1932	PRESERVED_SPECIMEN	SD
Grindelia	Grindelia hirsutula	-121.723	36.6254	2006	PRESERVED_SPECIMEN	UCSC
Grindelia	Grindelia hirsutula	-121.836	36.6096	1962	PRESERVED_SPECIMEN	SBBG
Grindelia	Grindelia hirsutula	-121.895	36.6002	1930	PRESERVED_SPECIMEN	NA
Grindelia	Grindelia hirsutula	-121.79	36.5968	2016	PRESERVED_SPECIMEN	UCSC
Grindelia	Grindelia hirsutula	-121.886	36.5898	1899	PRESERVED_SPECIMEN	SD
Grindelia	Grindelia hirsutula	-121.942	36.5892	2005	PRESERVED_SPECIMEN	UCSC
Grindelia	Grindelia hirsutula	-121.964	36.5852	1938	PRESERVED_SPECIMEN	SBBG
Grindelia	Grindelia hirsutula	-121.944	36.5843	1967	PRESERVED_SPECIMEN	UCSC
Grindelia	Grindelia hirsutula	-121.936	36.5833	1962	PRESERVED_SPECIMEN	SBBG
Grindelia	Grindelia hirsutula	-121.972	36.5799	1958	PRESERVED_SPECIMEN	SBBG
Grindelia	Grindelia hirsutula	-121.923	36.5551	1961	PRESERVED_SPECIMEN	UCSB
Grindelia	Grindelia hirsutula	-121.921	36.555	1961	PRESERVED_SPECIMEN	SBBG
Grindelia	Grindelia hirsutula	-121.919	36.5289	1963	PRESERVED_SPECIMEN	SBBG
Grindelia	Grindelia hirsutula	-121.939	36.518	1964	PRESERVED_SPECIMEN	UCSB
Grindelia	Grindelia hirsutula	-121.942	36.4915	1964	PRESERVED_SPECIMEN	SBBG
Grindelia	Grindelia hirsutula	-121.731	36.4821	1961	PRESERVED_SPECIMEN	UCSB
Grindelia	Grindelia hirsutula	-121.729	36.48	1961	PRESERVED_SPECIMEN	SBBG
Grindelia	Grindelia hirsutula	-119.246	36.34	NA	PRESERVED_SPECIMEN	G
Grindelia	Grindelia hirsutula	-107.186	36.325	2011	PRESERVED_SPECIMEN	US
Grindelia	Grindelia hirsutula	-121.547	36.2682	1956	PRESERVED_SPECIMEN	SFV
Grindelia	Grindelia hirsutula	-119.843	36.189	1963	PRESERVED_SPECIMEN	SBBG
Grindelia	Grindelia hirsutula	-119.473	36.0507	1991	PRESERVED_SPECIMEN	DAV
Grindelia	Grindelia hirsutula	-121.198	35.9675	2011	PRESERVED_SPECIMEN	OBI
Grindelia	Grindelia hirsutula	-121.198	35.9675	2011	PRESERVED_SPECIMEN	SBBG
Grindelia	Grindelia hirsutula	-121.476	35.9462	2000	PRESERVED_SPECIMEN	OBI
Grindelia	Grindelia hirsutula	-121.461	35.9197	1980	PRESERVED_SPECIMEN	UCSB
Grindelia	Grindelia hirsutula	-121.463	35.9069	1994	PRESERVED_SPECIMEN	UCR
Grindelia	Grindelia hirsutula	-120.356	35.8277	1963	PRESERVED_SPECIMEN	SBBG
Grindelia	Grindelia hirsutula	-121.317	35.7888	NA	PRESERVED_SPECIMEN	OBI
Grindelia	Grindelia hirsutula	-119.616	35.7488	1999	PRESERVED_SPECIMEN	CDA
Grindelia	Grindelia hirsutula	-106.409	35.7456	1983	PRESERVED_SPECIMEN	NY
Grindelia	Grindelia hirsutula	-106.824	35.745	1983	PRESERVED_SPECIMEN	NY
Grindelia	Grindelia hirsutula	-121.315	35.7406	2017	PRESERVED_SPECIMEN	OBI
Grindelia	Grindelia hirsutula	-120.112	35.7275	1976	PRESERVED_SPECIMEN	OBI
Grindelia	Grindelia hirsutula	-119.608	35.725	1965	PRESERVED_SPECIMEN	SBBG
Grindelia	Grindelia hirsutula	-121.303	35.7085	1959	PRESERVED_SPECIMEN	SBBG
Grindelia	Grindelia hirsutula	-121.11	35.6986	1992	PRESERVED_SPECIMEN	OBI
Grindelia	Grindelia hirsutula	-121.108	35.6973	2009	PRESERVED_SPECIMEN	OBI
Grindelia	Grindelia hirsutula	-121.102	35.6957	1991	PRESERVED_SPECIMEN	OBI
Grindelia	Grindelia hirsutula	-121.252	35.6689	1957	PRESERVED_SPECIMEN	SBBG
Grindelia	Grindelia hirsutula	-121.038	35.649	2015	PRESERVED_SPECIMEN	OBI
Grindelia	Grindelia hirsutula	-120.641	35.6275	1988	PRESERVED_SPECIMEN	OBI
Grindelia	Grindelia hirsutula	-121.116	35.5919	1994	PRESERVED_SPECIMEN	OBI
Grindelia	Grindelia hirsutula	-121.093	35.5406	2021	PRESERVED_SPECIMEN	MO
Grindelia	Grindelia hirsutula	-120.828	35.5367	NA	PRESERVED_SPECIMEN	OBI
Grindelia	Grindelia hirsutula	-120.853	35.5211	NA	PRESERVED_SPECIMEN	OBI
Grindelia	Grindelia hirsutula	-120.813	35.4942	2016	PRESERVED_SPECIMEN	OBI
Grindelia	Grindelia hirsutula	-120.813	35.4942	2016	PRESERVED_SPECIMEN	UCR
Grindelia	Grindelia hirsutula	-120.855	35.4793	1960	PRESERVED_SPECIMEN	SBBG
Grindelia	Grindelia hirsutula	-120.855	35.4719	1957	PRESERVED_SPECIMEN	SBBG
Grindelia	Grindelia hirsutula	-120.858	35.4706	2016	PRESERVED_SPECIMEN	OBI
Grindelia	Grindelia hirsutula	-120.863	35.4614	1998	PRESERVED_SPECIMEN	OBI
Grindelia	Grindelia hirsutula	-119.566	35.4545	1963	PRESERVED_SPECIMEN	CDA
Grindelia	Grindelia hirsutula	-120.886	35.4324	1958	PRESERVED_SPECIMEN	UCSB
Grindelia	Grindelia hirsutula	-120.8	35.4315	1939	PRESERVED_SPECIMEN	UCSC
Grindelia	Grindelia hirsutula	-118.962	35.4271	1931	PRESERVED_SPECIMEN	RSA
Grindelia	Grindelia hirsutula	-118.411	35.425	1990	PRESERVED_SPECIMEN	DAV
Grindelia	Grindelia hirsutula	-118.411	35.425	1990	PRESERVED_SPECIMEN	UCR
Grindelia	Grindelia hirsutula	-120.605	35.4139	2015	PRESERVED_SPECIMEN	UCR
Grindelia	Grindelia hirsutula	-120.605	35.4139	2015	PRESERVED_SPECIMEN	OBI
Grindelia	Grindelia hirsutula	-120.814	35.4066	1965	PRESERVED_SPECIMEN	OBI
Grindelia	Grindelia hirsutula	-119.011	35.406	1935	PRESERVED_SPECIMEN	RSA
Grindelia	Grindelia hirsutula	-119.533	35.3917	1998	PRESERVED_SPECIMEN	CDA
Grindelia	Grindelia hirsutula	-120.609	35.39	1965	PRESERVED_SPECIMEN	OBI
Grindelia	Grindelia hirsutula	-120.604	35.3897	1946	PRESERVED_SPECIMEN	OBI
Grindelia	Grindelia hirsutula	-120.656	35.3594	1989	PRESERVED_SPECIMEN	SBBG
Grindelia	Grindelia hirsutula	-120.548	35.3588	2014	PRESERVED_SPECIMEN	OBI
Grindelia	Grindelia hirsutula	-120.544	35.3565	2019	PRESERVED_SPECIMEN	OBI
Grindelia	Grindelia hirsutula	-120.629	35.3493	1965	PRESERVED_SPECIMEN	UCSB
Grindelia	Grindelia hirsutula	-120.629	35.3489	1957	PRESERVED_SPECIMEN	SBBG
Grindelia	Grindelia hirsutula	-120.629	35.3482	1960	PRESERVED_SPECIMEN	SBBG
Grindelia	Grindelia hirsutula	-120.63	35.3466	2018	PRESERVED_SPECIMEN	OBI
Grindelia	Grindelia hirsutula	-120.81	35.345	1988	PRESERVED_SPECIMEN	OBI
Grindelia	Grindelia hirsutula	-120.803	35.3317	1996	PRESERVED_SPECIMEN	UCR
Grindelia	Grindelia hirsutula	-120.735	35.3229	2000	PRESERVED_SPECIMEN	SBBG
Grindelia	Grindelia hirsutula	-119.364	35.3222	2004	PRESERVED_SPECIMEN	UCR
Grindelia	Grindelia hirsutula	-119.362	35.3149	2007	PRESERVED_SPECIMEN	DAV
Grindelia	Grindelia hirsutula	-120.652	35.3134	1975	PRESERVED_SPECIMEN	OBI
Grindelia	Grindelia hirsutula	-119.359	35.3134	2004	PRESERVED_SPECIMEN	RSA
Grindelia	Grindelia hirsutula	-120.653	35.3111	1964	PRESERVED_SPECIMEN	OBI
Grindelia	Grindelia hirsutula	-119.003	35.2997	1935	PRESERVED_SPECIMEN	RSA
Grindelia	Grindelia hirsutula	-120.642	35.2946	1940	PRESERVED_SPECIMEN	SBBG
Grindelia	Grindelia hirsutula	-120.477	35.2939	1968	PRESERVED_SPECIMEN	OBI
Grindelia	Grindelia hirsutula	-120.628	35.2911	1972	PRESERVED_SPECIMEN	OBI
Grindelia	Grindelia hirsutula	-120.623	35.2861	1993	PRESERVED_SPECIMEN	CDA
Grindelia	Grindelia hirsutula	-120.624	35.2857	1984	PRESERVED_SPECIMEN	OBI
Grindelia	Grindelia hirsutula	-120.624	35.2857	1993	PRESERVED_SPECIMEN	OBI
Grindelia	Grindelia hirsutula	-120.67	35.2637	1988	PRESERVED_SPECIMEN	OBI
Grindelia	Grindelia hirsutula	-120.718	35.2499	2019	PRESERVED_SPECIMEN	OBI
Grindelia	Grindelia hirsutula	-106.204	35.1989	1983	PRESERVED_SPECIMEN	NY
Grindelia	Grindelia hirsutula	-119.004	35.1743	1983	PRESERVED_SPECIMEN	OBI
Grindelia	Grindelia hirsutula	-118.086	35.1729	1965	PRESERVED_SPECIMEN	SBBG
Grindelia	Grindelia hirsutula	-106.204	35.151	1983	PRESERVED_SPECIMEN	NY
Grindelia	Grindelia hirsutula	-118.373	35.1219	1964	PRESERVED_SPECIMEN	SBBG
Grindelia	Grindelia hirsutula	-118.396	35.1197	1989	PRESERVED_SPECIMEN	UCR
Grindelia	Grindelia hirsutula	-118.506	35.1172	2015	PRESERVED_SPECIMEN	UCR
Grindelia	Grindelia hirsutula	-118.356	35.112	1988	PRESERVED_SPECIMEN	UCR
Grindelia	Grindelia hirsutula	-118.56	35.1109	2015	PRESERVED_SPECIMEN	UCR
Grindelia	Grindelia hirsutula	-118.297	35.096	1900	PRESERVED_SPECIMEN	RSA
Grindelia	Grindelia hirsutula	-106.651	35.0845	1909	PRESERVED_SPECIMEN	NY
Grindelia	Grindelia hirsutula	-118.333	35.0833	1992	PRESERVED_SPECIMEN	UCR
Grindelia	Grindelia hirsutula	-118.174	35.0519	1931	PRESERVED_SPECIMEN	SBBG
Grindelia	Grindelia hirsutula	-109.824	34.9769	1909	PRESERVED_SPECIMEN	CHRB
Grindelia	Grindelia hirsutula	-120.556	34.9569	1958	PRESERVED_SPECIMEN	SBBG
Grindelia	Grindelia hirsutula	-120.57	34.94	1958	PRESERVED_SPECIMEN	SFV
Grindelia	Grindelia hirsutula	-120.622	34.9222	1998	PRESERVED_SPECIMEN	KU
Grindelia	Grindelia hirsutula	-120.622	34.9222	1998	PRESERVED_SPECIMEN	CHSC
Grindelia	Grindelia hirsutula	-120.626	34.912	1966	PRESERVED_SPECIMEN	SBBG
Grindelia	Grindelia hirsutula	-120.645	34.907	1966	PRESERVED_SPECIMEN	SBBG
Grindelia	Grindelia hirsutula	-120.642	34.9069	1951	PRESERVED_SPECIMEN	SBBG
Grindelia	Grindelia hirsutula	-120.49	34.9065	1958	PRESERVED_SPECIMEN	SBBG
Grindelia	Grindelia hirsutula	-120.627	34.9059	1972	PRESERVED_SPECIMEN	SBBG
Grindelia	Grindelia hirsutula	-120.641	34.9057	1978	PRESERVED_SPECIMEN	UCSB
Grindelia	Grindelia hirsutula	-118.668	34.9053	2013	PRESERVED_SPECIMEN	RSA
Grindelia	Grindelia hirsutula	-120.636	34.904	1964	PRESERVED_SPECIMEN	SBBG
Grindelia	Grindelia hirsutula	-120.667	34.9033	1931	PRESERVED_SPECIMEN	SBBG
Grindelia	Grindelia hirsutula	-120.584	34.8919	1957	PRESERVED_SPECIMEN	SBBG
Grindelia	Grindelia hirsutula	-120.597	34.8908	1983	PRESERVED_SPECIMEN	UCR
Grindelia	Grindelia hirsutula	-120.633	34.8787	1995	PRESERVED_SPECIMEN	SBBG
Grindelia	Grindelia hirsutula	-120.615	34.87	1973	PRESERVED_SPECIMEN	SBBG
Grindelia	Grindelia hirsutula	-118.666	34.8697	2009	PRESERVED_SPECIMEN	SD
Grindelia	Grindelia hirsutula	-118.666	34.8696	2009	PRESERVED_SPECIMEN	UCR
Grindelia	Grindelia hirsutula	-118.884	34.8657	1966	PRESERVED_SPECIMEN	SBBG
Grindelia	Grindelia hirsutula	-118.735	34.8243	2014	PRESERVED_SPECIMEN	RSA
Grindelia	Grindelia hirsutula	-120.529	34.8212	1987	PRESERVED_SPECIMEN	UCSB
Grindelia	Grindelia hirsutula	-118.149	34.7771	1986	PRESERVED_SPECIMEN	SD
Grindelia	Grindelia hirsutula	-118.149	34.777	1986	PRESERVED_SPECIMEN	SBBG
Grindelia	Grindelia hirsutula	-120.598	34.7715	1995	PRESERVED_SPECIMEN	SBBG
Grindelia	Grindelia hirsutula	-118.146	34.7628	1988	PRESERVED_SPECIMEN	UCR
Grindelia	Grindelia hirsutula	-119.943	34.7532	1952	PRESERVED_SPECIMEN	SBBG
Grindelia	Grindelia hirsutula	-120.053	34.748	1961	PRESERVED_SPECIMEN	UCSB
Grindelia	Grindelia hirsutula	-119.985	34.7438	1927	PRESERVED_SPECIMEN	SBBG
Grindelia	Grindelia hirsutula	-120.042	34.7438	1956	PRESERVED_SPECIMEN	SBBG
Grindelia	Grindelia hirsutula	-120.043	34.7428	1988	PRESERVED_SPECIMEN	OBI
Grindelia	Grindelia hirsutula	-120.436	34.7083	1932	PRESERVED_SPECIMEN	SBBG
Grindelia	Grindelia hirsutula	-119.925	34.671	1976	PRESERVED_SPECIMEN	SBBG
Grindelia	Grindelia hirsutula	-118.395	34.669	1928	PRESERVED_SPECIMEN	SBBG
Grindelia	Grindelia hirsutula	-120.421	34.6634	1937	PRESERVED_SPECIMEN	SBBG
Grindelia	Grindelia hirsutula	-119.944	34.663	1940	PRESERVED_SPECIMEN	SBBG
Grindelia	Grindelia hirsutula	-120.428	34.621	1961	PRESERVED_SPECIMEN	SBBG
Grindelia	Grindelia hirsutula	-120.626	34.608	1995	PRESERVED_SPECIMEN	SBBG
Grindelia	Grindelia hirsutula	-119.738	34.601	1930	PRESERVED_SPECIMEN	SBBG
Grindelia	Grindelia hirsutula	-120.642	34.578	1929	PRESERVED_SPECIMEN	SBBG
Grindelia	Grindelia hirsutula	-120.634	34.572	1988	PRESERVED_SPECIMEN	SBBG
Grindelia	Grindelia hirsutula	-119.876	34.5507	1987	PRESERVED_SPECIMEN	UCSB
Grindelia	Grindelia hirsutula	-120.332	34.517	1963	PRESERVED_SPECIMEN	SBBG
Grindelia	Grindelia hirsutula	-120.5	34.5111	1963	PRESERVED_SPECIMEN	SD
Grindelia	Grindelia hirsutula	-120.498	34.511	1958	PRESERVED_SPECIMEN	SBBG
Grindelia	Grindelia hirsutula	-120.5	34.511	1963	PRESERVED_SPECIMEN	SDSU
Grindelia	Grindelia hirsutula	-120.499	34.5109	1929	PRESERVED_SPECIMEN	SBBG
Grindelia	Grindelia hirsutula	-120.499	34.5083	1962	PRESERVED_SPECIMEN	UCSB
Grindelia	Grindelia hirsutula	-120.385	34.4936	1980	PRESERVED_SPECIMEN	UCSB
Grindelia	Grindelia hirsutula	-120.382	34.4935	1989	PRESERVED_SPECIMEN	SBBG
Grindelia	Grindelia hirsutula	-120.225	34.4895	1962	PRESERVED_SPECIMEN	SBBG
Grindelia	Grindelia hirsutula	-120.458	34.4893	2019	PRESERVED_SPECIMEN	SBBG
Grindelia	Grindelia hirsutula	-120.474	34.4799	1955	PRESERVED_SPECIMEN	SBBG
Grindelia	Grindelia hirsutula	-120.219	34.474	1968	PRESERVED_SPECIMEN	SBBG
Grindelia	Grindelia hirsutula	-119.83	34.4739	1974	PRESERVED_SPECIMEN	SBBG
Grindelia	Grindelia hirsutula	-120.224	34.472	1953	PRESERVED_SPECIMEN	DAV
Grindelia	Grindelia hirsutula	-119.697	34.472	NA	PRESERVED_SPECIMEN	RSA
Grindelia	Grindelia hirsutula	-120.337	34.4708	1992	PRESERVED_SPECIMEN	UCSB
Grindelia	Grindelia hirsutula	-120.262	34.469	1967	PRESERVED_SPECIMEN	SBBG
Grindelia	Grindelia hirsutula	-119.692	34.4576	1923	PRESERVED_SPECIMEN	UCSB
Grindelia	Grindelia hirsutula	-119.709	34.457	1944	PRESERVED_SPECIMEN	SBBG
Grindelia	Grindelia hirsutula	-119.698	34.4569	1945	PRESERVED_SPECIMEN	SBBG
Grindelia	Grindelia hirsutula	-119.702	34.4565	1957	PRESERVED_SPECIMEN	UCR
Grindelia	Grindelia hirsutula	-119.702	34.4565	1957	PRESERVED_SPECIMEN	SBBG
Grindelia	Grindelia hirsutula	-119.7	34.4552	1965	PRESERVED_SPECIMEN	OBI
Grindelia	Grindelia hirsutula	-119.315	34.4527	2000	PRESERVED_SPECIMEN	SBBG
Grindelia	Grindelia hirsutula	-117.856	34.4521	1946	PRESERVED_SPECIMEN	DAV
Grindelia	Grindelia hirsutula	-117.855	34.4519	2009	PRESERVED_SPECIMEN	OBI
Grindelia	Grindelia hirsutula	-119.242	34.448	1927	PRESERVED_SPECIMEN	SBBG
Grindelia	Grindelia hirsutula	-119.632	34.4461	1926	PRESERVED_SPECIMEN	RSA
Grindelia	Grindelia hirsutula	-119.281	34.4459	1932	PRESERVED_SPECIMEN	SBBG
Grindelia	Grindelia hirsutula	-119.565	34.443	1931	PRESERVED_SPECIMEN	SBBG
Grindelia	Grindelia hirsutula	-119.821	34.4389	1947	PRESERVED_SPECIMEN	SBBG
Grindelia	Grindelia hirsutula	-119.569	34.4379	1941	PRESERVED_SPECIMEN	SBBG
Grindelia	Grindelia hirsutula	-119.146	34.4374	1935	PRESERVED_SPECIMEN	SD
Grindelia	Grindelia hirsutula	-119.631	34.437	NA	PRESERVED_SPECIMEN	SBBG
Grindelia	Grindelia hirsutula	-119.712	34.437	1958	PRESERVED_SPECIMEN	SBBG
Grindelia	Grindelia hirsutula	-119.556	34.4326	1980	PRESERVED_SPECIMEN	UCSB
Grindelia	Grindelia hirsutula	-119.257	34.429	1970	PRESERVED_SPECIMEN	SBBG
Grindelia	Grindelia hirsutula	-119.258	34.4271	1970	PRESERVED_SPECIMEN	UTEP
Grindelia	Grindelia hirsutula	-119.263	34.4267	2008	PRESERVED_SPECIMEN	SBBG
Grindelia	Grindelia hirsutula	-119.883	34.4234	2018	PRESERVED_SPECIMEN	OBI
Grindelia	Grindelia hirsutula	-119.289	34.423	1952	PRESERVED_SPECIMEN	SBBG
Grindelia	Grindelia hirsutula	-119.866	34.4213	2018	PRESERVED_SPECIMEN	SBBG
Grindelia	Grindelia hirsutula	-119.59	34.42	1961	PRESERVED_SPECIMEN	SFV
Grindelia	Grindelia hirsutula	-119.3	34.42	NA	PRESERVED_SPECIMEN	SBBG
Grindelia	Grindelia hirsutula	-119.876	34.4198	1977	PRESERVED_SPECIMEN	UCSB
Grindelia	Grindelia hirsutula	-119.675	34.4186	1970	PRESERVED_SPECIMEN	UCR
Grindelia	Grindelia hirsutula	-119.675	34.4186	1947	PRESERVED_SPECIMEN	DAV
Grindelia	Grindelia hirsutula	-119.674	34.4179	1947	PRESERVED_SPECIMEN	SBBG
Grindelia	Grindelia hirsutula	-119.861	34.4174	1979	PRESERVED_SPECIMEN	UCSB
Grindelia	Grindelia hirsutula	-119.676	34.4173	1951	PRESERVED_SPECIMEN	SBBG
Grindelia	Grindelia hirsutula	-119.865	34.4165	1986	PRESERVED_SPECIMEN	UCSB
Grindelia	Grindelia hirsutula	-119.676	34.4165	1957	PRESERVED_SPECIMEN	DAV
Grindelia	Grindelia hirsutula	-119.576	34.415	1961	PRESERVED_SPECIMEN	SBBG
Grindelia	Grindelia hirsutula	-119.859	34.413	1952	PRESERVED_SPECIMEN	SBBG
Grindelia	Grindelia hirsutula	-119.718	34.4125	1947	PRESERVED_SPECIMEN	SBBG
Grindelia	Grindelia hirsutula	-119.878	34.4101	2018	PRESERVED_SPECIMEN	UCSB
Grindelia	Grindelia hirsutula	-119.87	34.4099	1984	PRESERVED_SPECIMEN	SBBG
Grindelia	Grindelia hirsutula	-119.851	34.4098	2003	PRESERVED_SPECIMEN	UCSB
Grindelia	Grindelia hirsutula	-119.87	34.4097	1985	PRESERVED_SPECIMEN	UCSB
Grindelia	Grindelia hirsutula	-119.304	34.401	1960	PRESERVED_SPECIMEN	SBBG
Grindelia	Grindelia hirsutula	-119.38	34.386	1956	PRESERVED_SPECIMEN	SBBG
Grindelia	Grindelia hirsutula	-118.583	34.3333	1916	PRESERVED_SPECIMEN	UCR
Grindelia	Grindelia hirsutula	-118.567	34.3167	1999	PRESERVED_SPECIMEN	UCR
Grindelia	Grindelia hirsutula	-118.567	34.3167	1999	PRESERVED_SPECIMEN	Utah State University
Grindelia	Grindelia hirsutula	-118.697	34.3028	1995	PRESERVED_SPECIMEN	UCR
Grindelia	Grindelia hirsutula	-118.528	34.2975	1964	PRESERVED_SPECIMEN	SJSU
Grindelia	Grindelia hirsutula	-119.308	34.277	1945	PRESERVED_SPECIMEN	SBBG
Grindelia	Grindelia hirsutula	-118.844	34.2467	1998	PRESERVED_SPECIMEN	UCR
Grindelia	Grindelia hirsutula	-118.846	34.2458	1998	PRESERVED_SPECIMEN	DAV
Grindelia	Grindelia hirsutula	-118.846	34.2458	1998	PRESERVED_SPECIMEN	UCR
Grindelia	Grindelia hirsutula	-118.846	34.2458	1998	PRESERVED_SPECIMEN	SBBG
Grindelia	Grindelia hirsutula	-119.17	34.24	2002	PRESERVED_SPECIMEN	SBBG
Grindelia	Grindelia hirsutula	-118.86	34.2378	1986	PRESERVED_SPECIMEN	UCSB
Grindelia	Grindelia hirsutula	-119.166	34.2103	2006	PRESERVED_SPECIMEN	SD
Grindelia	Grindelia hirsutula	-118.94	34.1981	2011	PRESERVED_SPECIMEN	SBBG
Grindelia	Grindelia hirsutula	-118.962	34.181	2003	PRESERVED_SPECIMEN	SBBG
Grindelia	Grindelia hirsutula	-118.06	34.1491	1915	PRESERVED_SPECIMEN	CDA
Grindelia	Grindelia hirsutula	-118.254	34.1425	1887	PRESERVED_SPECIMEN	CAS
Grindelia	Grindelia hirsutula	-118.335	34.1358	2010	PRESERVED_SPECIMEN	LA
Grindelia	Grindelia hirsutula	-118.481	34.13	1927	PRESERVED_SPECIMEN	SBBG
Grindelia	Grindelia hirsutula	-118.543	34.1269	1958	PRESERVED_SPECIMEN	UCSB
Grindelia	Grindelia hirsutula	-119.104	34.1146	NA	PRESERVED_SPECIMEN	SBBG
Grindelia	Grindelia hirsutula	-117.815	34.1139	1978	PRESERVED_SPECIMEN	DAV
Grindelia	Grindelia hirsutula	-117.714	34.1131	2010	PRESERVED_SPECIMEN	DAV
Grindelia	Grindelia hirsutula	-119.053	34.1029	2006	PRESERVED_SPECIMEN	SBBG
Grindelia	Grindelia hirsutula	-119.115	34.099	1977	PRESERVED_SPECIMEN	SBBG
Grindelia	Grindelia hirsutula	-118.611	34.0939	1962	PRESERVED_SPECIMEN	SBBG
Grindelia	Grindelia hirsutula	-118.61	34.09	1962	PRESERVED_SPECIMEN	SFV
Grindelia	Grindelia hirsutula	-118.65	34.0833	1959	PRESERVED_SPECIMEN	CAS
Grindelia	Grindelia hirsutula	-118.705	34.0819	1952	PRESERVED_SPECIMEN	SD
Grindelia	Grindelia hirsutula	-118.445	34.0682	1958	PRESERVED_SPECIMEN	UCSB
Grindelia	Grindelia hirsutula	-118.846	34.0486	1971	PRESERVED_SPECIMEN	RSA
Grindelia	Grindelia hirsutula	-118.579	34.0403	1975	PRESERVED_SPECIMEN	UCSB
Grindelia	Grindelia hirsutula	-118.701	34.0397	1995	PRESERVED_SPECIMEN	UCR
Grindelia	Grindelia hirsutula	-119.771	34.0165	1986	PRESERVED_SPECIMEN	UCSB
Grindelia	Grindelia hirsutula	-119.363	34.0158	1984	PRESERVED_SPECIMEN	SBBG
Grindelia	Grindelia hirsutula	-119.437	34.0126	1940	PRESERVED_SPECIMEN	SBBG
Grindelia	Grindelia hirsutula	-119.428	34.0109	1964	PRESERVED_SPECIMEN	RSA
Grindelia	Grindelia hirsutula	-120.05	34.0075	1941	PRESERVED_SPECIMEN	SBBG
Grindelia	Grindelia hirsutula	-120.051	34.007	1982	PRESERVED_SPECIMEN	SBBG
Grindelia	Grindelia hirsutula	-120.051	34.0067	1978	PRESERVED_SPECIMEN	SBBG
Grindelia	Grindelia hirsutula	-118.81	34.005	1972	PRESERVED_SPECIMEN	LOB
Grindelia	Grindelia hirsutula	-119.392	34.005	1939	PRESERVED_SPECIMEN	SBBG
Grindelia	Grindelia hirsutula	-119.393	34.005	1932	PRESERVED_SPECIMEN	LA
Grindelia	Grindelia hirsutula	-119.393	34.0045	1964	PRESERVED_SPECIMEN	RSA
Grindelia	Grindelia hirsutula	-119.4	34.0045	1930	PRESERVED_SPECIMEN	SBBG
Grindelia	Grindelia hirsutula	-120.086	34.0037	2014	PRESERVED_SPECIMEN	SBBG
Grindelia	Grindelia hirsutula	-120.052	34.0031	1996	PRESERVED_SPECIMEN	SBBG
Grindelia	Grindelia hirsutula	-118.806	34.0006	1959	PRESERVED_SPECIMEN	LA
Grindelia	Grindelia hirsutula	-118.8	34	1959	PRESERVED_SPECIMEN	CAS
Grindelia	Grindelia hirsutula	-117.475	33.9983	1980	PRESERVED_SPECIMEN	UCR
Grindelia	Grindelia hirsutula	-119.715	33.9961	1973	PRESERVED_SPECIMEN	UCR
Grindelia	Grindelia hirsutula	-119.73	33.9961	1988	PRESERVED_SPECIMEN	SBBG
Grindelia	Grindelia hirsutula	-119.726	33.9959	1969	PRESERVED_SPECIMEN	SBBG
Grindelia	Grindelia hirsutula	-119.715	33.9935	1972	PRESERVED_SPECIMEN	LA
Grindelia	Grindelia hirsutula	-119.862	33.9805	1993	PRESERVED_SPECIMEN	OBI
Grindelia	Grindelia hirsutula	-120.09	33.9773	1988	PRESERVED_SPECIMEN	SBBG
Grindelia	Grindelia hirsutula	-118.309	33.96	1941	PRESERVED_SPECIMEN	SBBG
Grindelia	Grindelia hirsutula	-120.104	33.957	1922	PRESERVED_SPECIMEN	SD
Grindelia	Grindelia hirsutula	-120.104	33.957	1931	PRESERVED_SPECIMEN	LA
Grindelia	Grindelia hirsutula	-117.706	33.9264	1984	PRESERVED_SPECIMEN	UCR
Grindelia	Grindelia hirsutula	-120.054	33.9245	1965	PRESERVED_SPECIMEN	SBBG
Grindelia	Grindelia hirsutula	-117.84	33.92	1932	PRESERVED_SPECIMEN	SD
Grindelia	Grindelia hirsutula	-120.092	33.9107	1992	PRESERVED_SPECIMEN	SBBG
Grindelia	Grindelia hirsutula	-120.119	33.9075	1979	PRESERVED_SPECIMEN	SBBG
Grindelia	Grindelia hirsutula	-120.11	33.9005	1988	PRESERVED_SPECIMEN	SBBG
Grindelia	Grindelia hirsutula	-117.72	33.8319	2008	PRESERVED_SPECIMEN	RSA
Grindelia	Grindelia hirsutula	-117.72	33.8319	2008	PRESERVED_SPECIMEN	UCR
Grindelia	Grindelia hirsutula	-117.725	33.7833	1986	PRESERVED_SPECIMEN	UCR
Grindelia	Grindelia hirsutula	-118.364	33.76	1931	PRESERVED_SPECIMEN	SD
Grindelia	Grindelia hirsutula	-117.694	33.7511	2008	PRESERVED_SPECIMEN	RSA
Grindelia	Grindelia hirsutula	-117.694	33.7511	2008	PRESERVED_SPECIMEN	UCR
Grindelia	Grindelia hirsutula	-117.999	33.7038	1976	PRESERVED_SPECIMEN	LOB
Grindelia	Grindelia hirsutula	-117.843	33.6745	1972	PRESERVED_SPECIMEN	HSC
Grindelia	Grindelia hirsutula	-117.941	33.6589	2011	PRESERVED_SPECIMEN	RSA
Grindelia	Grindelia hirsutula	-117.874	33.6517	1980	PRESERVED_SPECIMEN	IRVC
Grindelia	Grindelia hirsutula	-117.85	33.6333	1998	PRESERVED_SPECIMEN	RSA
Grindelia	Grindelia hirsutula	-117.555	33.6322	1975	PRESERVED_SPECIMEN	LOB
Grindelia	Grindelia hirsutula	-117.806	33.6283	2012	PRESERVED_SPECIMEN	UCR
Grindelia	Grindelia hirsutula	-117.87	33.6	1968	PRESERVED_SPECIMEN	UCR
Grindelia	Grindelia hirsutula	-117.84	33.5986	2012	PRESERVED_SPECIMEN	RSA
Grindelia	Grindelia hirsutula	-117.84	33.5986	2012	PRESERVED_SPECIMEN	UCR
Grindelia	Grindelia hirsutula	-117.839	33.5931	1981	PRESERVED_SPECIMEN	UCR
Grindelia	Grindelia hirsutula	-117.871	33.5917	1932	PRESERVED_SPECIMEN	LA
Grindelia	Grindelia hirsutula	-117.572	33.5792	2021	PRESERVED_SPECIMEN	IRVC
Grindelia	Grindelia hirsutula	-117.838	33.5733	1997	PRESERVED_SPECIMEN	UCR
Grindelia	Grindelia hirsutula	-117.603	33.5342	2012	PRESERVED_SPECIMEN	IRVC
Grindelia	Grindelia hirsutula	-117.583	33.5167	2003	PRESERVED_SPECIMEN	RSA
Grindelia	Grindelia hirsutula	-117.346	33.4853	1989	PRESERVED_SPECIMEN	UCR
Grindelia	Grindelia hirsutula	-117.71	33.4628	1981	PRESERVED_SPECIMEN	UCSB
Grindelia	Grindelia hirsutula	-117.538	33.4447	2015	PRESERVED_SPECIMEN	SD
Grindelia	Grindelia hirsutula	-117.415	33.4436	2008	PRESERVED_SPECIMEN	SD
Grindelia	Grindelia hirsutula	-117.618	33.4409	2020	PRESERVED_SPECIMEN	IRVC
Grindelia	Grindelia hirsutula	-117.634	33.4331	1959	PRESERVED_SPECIMEN	SD
Grindelia	Grindelia hirsutula	-117.067	33.4284	1996	PRESERVED_SPECIMEN	SD
Grindelia	Grindelia hirsutula	-117.622	33.4264	1960	PRESERVED_SPECIMEN	UCR
Grindelia	Grindelia hirsutula	-117.604	33.4036	1997	PRESERVED_SPECIMEN	RSA
Grindelia	Grindelia hirsutula	-117.595	33.3887	2019	PRESERVED_SPECIMEN	SD
Grindelia	Grindelia hirsutula	-117.573	33.3808	1928	PRESERVED_SPECIMEN	RSA
Grindelia	Grindelia hirsutula	-117.47	33.3617	2012	PRESERVED_SPECIMEN	SD
Grindelia	Grindelia hirsutula	-117.497	33.3609	2012	PRESERVED_SPECIMEN	SD
Grindelia	Grindelia hirsutula	-117.43	33.3508	2020	PRESERVED_SPECIMEN	SD
Grindelia	Grindelia hirsutula	-117.438	33.3451	2020	PRESERVED_SPECIMEN	SD
Grindelia	Grindelia hirsutula	-117.45	33.3417	1989	PRESERVED_SPECIMEN	SDSU
Grindelia	Grindelia hirsutula	-117.503	33.3411	1965	PRESERVED_SPECIMEN	SJSU
Grindelia	Grindelia hirsutula	-117.32	33.3364	2015	PRESERVED_SPECIMEN	RSA
Grindelia	Grindelia hirsutula	-117.32	33.3364	2015	PRESERVED_SPECIMEN	SD
Grindelia	Grindelia hirsutula	-117.313	33.3312	2019	PRESERVED_SPECIMEN	SD
Grindelia	Grindelia hirsutula	-117.356	33.3094	2008	PRESERVED_SPECIMEN	SD
Grindelia	Grindelia hirsutula	-117.271	33.3013	2015	PRESERVED_SPECIMEN	SD
Grindelia	Grindelia hirsutula	-117.302	33.2917	2006	PRESERVED_SPECIMEN	SD
Grindelia	Grindelia hirsutula	-117.444	33.2903	2006	PRESERVED_SPECIMEN	SD
Grindelia	Grindelia hirsutula	-117.455	33.2824	1989	PRESERVED_SPECIMEN	SDSU
Grindelia	Grindelia hirsutula	-117.452	33.2786	2007	PRESERVED_SPECIMEN	SD
Grindelia	Grindelia hirsutula	-117.45	33.2739	2007	PRESERVED_SPECIMEN	SD
Grindelia	Grindelia hirsutula	-117.391	33.2688	2016	PRESERVED_SPECIMEN	SD
Grindelia	Grindelia hirsutula	-117.446	33.2678	1995	PRESERVED_SPECIMEN	SD
Grindelia	Grindelia hirsutula	-119.515	33.2604	2018	PRESERVED_SPECIMEN	SBBG
Grindelia	Grindelia hirsutula	-117.437	33.2602	1935	PRESERVED_SPECIMEN	SD
Grindelia	Grindelia hirsutula	-117.335	33.2556	2018	PRESERVED_SPECIMEN	SD
Grindelia	Grindelia hirsutula	-117.431	33.2521	1994	PRESERVED_SPECIMEN	RSA
Grindelia	Grindelia hirsutula	-117.43	33.2502	2011	PRESERVED_SPECIMEN	RSA
Grindelia	Grindelia hirsutula	-117.43	33.2502	2011	PRESERVED_SPECIMEN	UCR
Grindelia	Grindelia hirsutula	-117.431	33.2502	2011	PRESERVED_SPECIMEN	SD
Grindelia	Grindelia hirsutula	-117.392	33.2488	1971	PRESERVED_SPECIMEN	SD
Grindelia	Grindelia hirsutula	-117.385	33.2415	2008	PRESERVED_SPECIMEN	SD
Grindelia	Grindelia hirsutula	-117.385	33.2415	2008	PRESERVED_SPECIMEN	UCR
Grindelia	Grindelia hirsutula	-116.752	33.2239	2015	PRESERVED_SPECIMEN	SD
Grindelia	Grindelia hirsutula	-116.744	33.2176	1993	PRESERVED_SPECIMEN	SD
Grindelia	Grindelia hirsutula	-117.376	33.2111	2006	PRESERVED_SPECIMEN	SD
Grindelia	Grindelia hirsutula	-116.749	33.2018	2009	PRESERVED_SPECIMEN	UCR
Grindelia	Grindelia hirsutula	-116.749	33.2018	2009	PRESERVED_SPECIMEN	SD
Grindelia	Grindelia hirsutula	-117.374	33.1914	1972	PRESERVED_SPECIMEN	CDA
Grindelia	Grindelia hirsutula	-116.724	33.1881	1936	PRESERVED_SPECIMEN	SD
Grindelia	Grindelia hirsutula	-117.306	33.1692	2013	PRESERVED_SPECIMEN	SD
Grindelia	Grindelia hirsutula	-117.29	33.1625	2004	PRESERVED_SPECIMEN	UCR
[truncated: 8,451 more rows]
