# Supplementary material for: Climatic Niche Dynamics of the Astereae Lineage and Haplopappus Species Distribution following Amphitropical Long-Distance Dispersal
Source: Plants (Basel). 2023 Jul 21;12(14):2721. doi: 10.3390/plants12142721 (PMC10383874; doi:10.3390/plants12142721)
Supplement: Supplementary file 1 [file plants-12-02721-s001.zip › TableS2.xlsx]

## Sheet: Haplopappus data
Genero	especie	Pais	Localidad	dia	mes	año	Colector	Nro Coll	Herbario	Altura	Latdec	Longdec
Haplopappus	angustifolius angustifolius	Chile	Panamericana, ca. 15 km sudlich der Abzweigung nach Tongoy	4	4	1975	Grau	1627	M	111	-30.4839	-71.4739
Haplopappus	angustifolius angustifolius	Chile	Illapel				Barros	2221	CONC	360	-30.5803	-71.1383
Haplopappus	angustifolius angustifolius	Chile	in subandinis Ovalle		1	1837	Gay	798	SGO	1791	-30.6886	-70.5811
Haplopappus	angustifolius angustifolius	Chile	Tulahuen, Comunidad La Cisterna			2007	Rosas	4550	Herbar Rosas	952	-30.9461	-70.7658
Haplopappus	angustifolius angustifolius	Chile	Ovalle, Cerro Tulahuen				Barros	2218	CONC	1549	-30.965	-70.7269
Haplopappus	angustifolius angustifolius	Chile	Cuesta El Espino km 8.7 del cruce Combarbala Canela	5	3	2008	Rosas	4152	BB	111	-31.2731	-71.07
Haplopappus	angustifolius angustifolius	Chile	Camino cuesta El Espino, 3 km de Combarbala	17	12	1987	Rosas	1566	M	111	-31.2775	-71.0778
Haplopappus	angustifolius angustifolius	Chile	Cuesta El Espino	29	11	2013	Rosas	8512	Herbar Rosas	1095	-31.2889	-71.07
Haplopappus	angustifolius angustifolius	Chile	Cordillera de Illapel, Cuesta El Espino, cumbre		3	1981	Jiles	6569	CONC	111	-31.3336	-71.1
Haplopappus	angustifolius saxatilis	Chile	11 miles from quebrada Teniente, al N	27	1	1979	Clark	1310	CONC	297	-30.8503	-71.5978
Haplopappus	angustifolius saxatilis	Chile	3 miles (al N) from Quebrada El Teniente	27	1	1979	Clark	1304	CONC	108	-30.9547	-71.6408
Haplopappus	angustifolius saxatilis	Chile	Quebrada Teniente	9	2	1963	Ricardi, Marticorena y Matthei	792	CONC	35	-30.9969	-71.6231
Haplopappus	angustifolius saxatilis	Chile	11 km al Sur de la Quebrada Teniente	9	2	1963	Ricardi, Marticorena y Mattei	799	B	365	-31.2731	-71.07
Haplopappus	angustifolius saxatilis	Chile	Coastal hills and roadside of P.A. Higway, 9 miles from Los Vilos	30	1	1979	Clark	1325	CONC	46	-32.0289	-71.5086
Haplopappus	angustifolius saxatilis	Chile	Quintero		11	1956	Gunckel	49723	CONC	71	-32.79	-71.4747
Haplopappus	angustifolius saxatilis	Chile	Cerro Mauco entre Colmo a Villa Hermosa	11	4	2008	Rosas	5447	BB	183	-32.8911	-71.4514
Haplopappus	angustifolius saxatilis	Chile	Camino a Laguna Verde km 3,9 en terraza arriba en acantilado	11	4	2008	Rosas	5444	BB	180	-33.0792	-71.6658
Haplopappus	angustifolius saxatilis	Chile	Polpaico, in axosis			1839	Gay	342	P	539	-33.1711	-70.8589
Haplopappus	angustifolius saxatilis	Chile	Prope Matanzas				Fernandez	sn	SGO	95	-33.9608	-71.8544
Haplopappus	anthylloides	Chile	Cuesta del Inca, Portillo				Miers	sn	BM	2812	-32.8447	-70.1317
Haplopappus	anthylloides	Chile	Campana de Quillota			1857	Germain	sn	K	1750	-32.9553	-71.1222
Haplopappus	anthylloides	Chile	hills at edge of La Parva	2	2	1979	Clark	1346	CONC	2741	-33.3311	-70.2919
Haplopappus	anthylloides	Chile	Farellones	27	1	2008	Rosas	6249	BB	2385	-33.365	-70.288
Haplopappus	anthylloides	Chile	Farellones a Valle Nevado, km 18,6 Cruce los Bronces	7	3	2008	Rosas	5368	BB	2373	-33.3653	-70.2883
Haplopappus	anthylloides	Chile	Valle de Yeso		1	1866	Philippi	sn	SGO	2652	-33.6089	-69.9978
Haplopappus	anthylloides	Chile	Cord de Popeta		1	1881			BM	2621	-33.6447	-70.0331
Haplopappus	anthylloides	Chile	Laguna Negra, ribera oriental de la Laguna	15	1	1990	Teillier		CONC	2763	-33.6553	-70.1133
Haplopappus	anthylloides	Chile	Embalse El Yeso, orilla sur este del embalse			2005	Rosas	2299	Herbar Rosas	2520	-33.6597	-70.0806
Haplopappus	anthylloides	Chile	Cajon de Morales		3	1921	Jaffuel	421	GH	2699	-33.7814	-70.0394
Haplopappus	anthylloides	Chile	PN El Morado	29	12	1990	Teillier y Gonzalez	2362	CONC	2294	-33.7961	-70.0753
Haplopappus	anthylloides	Chile	Subida de Lo Valdez a Valle Morales hasta el manantial carbonatado	30	12	1965	Walter H	668	B	2288	-33.7989	-70.0753
Haplopappus	anthylloides	Chile	Camino minero Lo Valdez a Baños de Colina	24	3	1981	Grau	3136	BM	2501	-33.8475	-69.9847
Haplopappus	anthylloides	Chile	Baños de Colina			2005	Rosas	2337	Herbar Rosas	2472	-33.8519	-69.9844
Haplopappus	anthylloides	Chile	Valle de Valdez al Volcan San Jose		1	1936	Grandjot	1143	GH	2711	-33.8805	-69.9428
Haplopappus	anthylloides	Chile	Alhue, Monte Cantillana	2	1	1939	Barros	2174	CONC	2030	-33.9631	-70.9772
Haplopappus	anthylloides	Chile	El teniente, laderas rocosas en el Rio Coya E	26	1	1925	Pennell	12291	GH	1987	-34.0903	-70.3969
Haplopappus	anthylloides	Chile	Cajon de Cipres, Cauquenes			1875	Dessauer		M	2001	-34.5517	-70.3908
Haplopappus	anthylloides	Chile	laderas al limite de las nieves Volcan Cardieri, Talcarehue		2	1831	Gay	305	P	2252	-34.7325	-70.3678
Haplopappus	anthylloides	Chile	Termas del Flaco, lado Norte	13	2	1983	Montero	12475	CONC	1950	-34.9525	-70.4283
Haplopappus	anthylloides	Chile	Cordillera sobre Colchagua		1	1930	Pirion	121	GH	1772	-34.9578	-70.4292
Haplopappus	anthylloides	Argentina	Las Leñas			1995	Hilger, Medan	84	MSB	2146	-35.1767	-70.7019
Haplopappus	arbutoides	Chile	Rio Molles	29	4	1955	Jiles	2750	M	1815	-30.7753	-70.5342
Haplopappus	arbutoides	Chile	Rio Molles	5	11	1970	Jiles	5569	M	1627	-30.7797	-70.5572
Haplopappus	arbutoides	Chile	Rio Molles	18	12	1955	Jiles	2872	M	1437	-30.7978	-70.59
Haplopappus	arbutoides	Chile	El Maiten, Rio Grande				Jiles	2448	M	1327	-30.8156	-70.6086
Haplopappus	arbutoides	Chile	Cord de Combarbala, Cogotí-Los Corrales	10	1	1976	Jiles	6346	M	1387	-31.1367	-70.8006
Haplopappus	arbutoides	Chile	Illapel, Quebr La Vega Escondida, 3 h a caballo al este de Cuncumen, SSW de Las Placetas	18	11	1938	Morrison	16601	GH	1543	-31.885	-70.5678
Haplopappus	arbutoides	Chile	Cuesta El Espino, cerca de la cima, sw. Combarbala	17	12	1987	Rosas	1583	M	1664	-31.8886	-71.0975
Haplopappus	arbutoides	Chile	Andes inter Mendoza et Santiago				Philippi	sn	P	1451	-32.9086	-70.2947
Haplopappus	arbutoides	Chile	Runge, Cerro El Roble	6	11	1927	Montero	159	K	2194	-32.9758	-71.0142
Haplopappus	arbutoides	Chile	Entre Runge y Caleu	6	11	1927	Looser	665	GH	1200	-33.0094	-70.9928
Haplopappus	arbutoides	Chile	Cuesta La Dormida, camino lateral hacia el Sur	18	11	1994	Grau	sn	M	1327	-33.0725	-71.0183
Haplopappus	arbutoides	Chile	Cumbres Cerros Las Vizcachas	14	1	1936	West	5139	GH	1915	-33.0942	-71.0161
Haplopappus	arbutoides	Chile	Cerro de Las Vizcachas, Cajon a las fuentes	14	1	1936	Philippi	sn	SGO	1796	-33.0953	-71.0258
Haplopappus	arbutoides	Chile	Collina			1823	Macrae	sn	G	1057	-33.1925	-70.5625
Haplopappus	arbutoides	Chile	Cord de Santiago, Cerro Cortadera		12	1924	Werdermann	489	BM	2437	-33.2156	-70.3728
Haplopappus	arbutoides	Chile	7 km antes Perez Caldera	17	1	1964	Marticorena	705	CONC	2300	-33.24	-70.3433
Haplopappus	arbutoides	Chile	La Parva, Camino a Farellones	10	1	1979	Clark	1261	CONC	2601	-33.3408	-70.2953
Haplopappus	arbutoides	Chile	12 km antes Farellones			1988	Rosas	1786	M	1629	-33.3464	-70.3492
Haplopappus	arbutoides	Chile	Farellones, paso de Jorquera	9	2	1957	Garaventa	5380	B	2375	-33.3547	-70.3169
Haplopappus	arbutoides	Chile	El Salto de Ramon	21	5	1882	Ball	sn	K	1549	-33.4408	-70.4636
Haplopappus	arbutoides	Chile	valle Colorado, Maipo		1	1939	Grandjot	3367	GH	1410	-33.4942	-70.178
Haplopappus	arbutoides	Chile	Embalse El Yeso, Puntilla del Viento			2005	Rosas	2303	Herbar Rosas	2550	-33.6542	-70.0778
Haplopappus	arbutoides	Chile	San Gabriel	17	12	1927	Montero	502	GH	1360	-33.7769	-70.2436
Haplopappus	arbutoides	Chile	PN El Morado	11	1	1991	Teillier	2359	CONC	2010	-33.8175	-70.0661
Haplopappus	arbutoides	Chile	de Lo Valdez a Baños de Colina, Yeso	24	3	1981	Grau	3114	M	2401	-33.8219	-69.9942
Haplopappus	arbutoides	Chile	Baños Morales hacia Lo Valdez	17	2	1994	Parker	sn	MSB	1918	-33.8294	-70.0575
Haplopappus	arbutoides	Chile	Paso Cruz 34°		1	1892	Kuntze	sn	NY	2387	-34.1383	-70.0375
Haplopappus	arbutoides	Chile	Talcaregue, cajon del azufre, in rupibus apricis		2	1831	Gay	306	P	660	-34.6719	-70.8281
Haplopappus	arbutoides	Chile	orilla camino, al E del rio del azufre			2004	Rosas	2146	Herbar Rosas	1177	-34.8425	-70.5519
Haplopappus	arbutoides	Chile	Huertecillas, camino a Termas del Flaco	8	1	1951	Ricardi	sn	CONC	1211	-34.8458	-70.5558
Haplopappus	arbutoides	Chile	Valle del rio Teno, lecho hacia Santa Rita	2	3	1995	Ehrhart	865	MSB	338	-34.9042	-71.1203
Haplopappus	arbutoides	Chile	Termas del Flaco, lado Norte	14	2	1983	Montero	12506	CONC	1950	-34.9525	-70.4283
Haplopappus	arbutoides	Chile	Termas del Flaco	7	3	1990	Bayer	4659	MSB	1731	-34.9586	-70.4508
Haplopappus	arbutoides	Chile	Valle del Rio Teno, 14 km al oeste Los Queñes	3	12	1994	Ehrhart	590	MSB	586	-34.9858	-70.9294
Haplopappus	arbutoides	Chile	Los Queñes, 9 km al este	22	1	1988	Rosas	1935	M	832	-35.0314	-70.7314
Haplopappus	arbutoides	Chile	17 miles from Los Queñes	5	2	1979	Clark	1370	CONC	903	-35.0408	-70.6753
Haplopappus	arbutoides	Chile	Camino de Curico a paso Vergara, 17 kms al interior de Los Queñes	9	3	1967	Marticorena	795	CONC	968	-35.0453	-70.6589
Haplopappus	arbutoides	Chile	Teno, Juntas de rio Infiernillo con el rio Teno	30	3	1975	Grau	1600	M	1134	-35.0489	-70.603
Haplopappus	arbutoides	Chile	Paso Vergara, camino a laguna			2013	Rosas	8626	Herbar Rosas	1770	-35.1283	-70.4839
Haplopappus	arbutoides	Chile	Camino de Laguna de Teno a cruce camino int a Paso Vergara km 6	10	3	1967	Marticorena	966	CONC	2360	-35.1453	-70.5228
Haplopappus	arbutoides	Chile	Bullileo		1	1975	Torres	sn	CONC	767	-36.3019	-71.405
Haplopappus	arbutoides	Chile	San Fabian de Alico	4	2	1922	Barros	3417	CONC	633	-36.6247	-71.4244
Haplopappus	arbutoides	Chile	Chillan, prope Volcan Viejo				Zañartu	sn	SGO	1560	-36.9075	-71.4225
Haplopappus	arbutoides	Chile	Curacauitin, Termas Rio Blanco	3	2	1964	Montero	6843	CONC	1154	-38.5308	-71.6197
Haplopappus	baylahuen baylahuen	Chile	Vegas del Toro		2	1883	Philippi	sn	SGO	3576	-26.8889	-69.2542
Haplopappus	baylahuen baylahuen	Chile	Rio Figueroa		1	1886	Philippi	sn	SGO	2999	-27.5742	-69.4628
Haplopappus	baylahuen baylahuen	Chile	Cerros del Toro	26	11	2011	Rosas	7861	Herbar Rosas	2576	-28.5714	-70.4403
Haplopappus	baylahuen baylahuen	Chile	Alto del Carmen, camino Los Naturales	17	11	2010	Rosas	7097	Herbar Rosas	2090	-28.6861	-70.4536
Haplopappus	baylahuen baylahuen	Chile	Rio Laguna Grande, entre la Junta de Valeriano y Las Papas	18	1	1983	Marticorena, Kalin y Villagran	335	CONC	2152	-28.8542	-70.0525
Haplopappus	baylahuen baylahuen	Chile	San Felix al interior	11	12	2008	Rosas	6154	BB	2648	-29.4194	-70.2105
Haplopappus	baylahuen baylahuen	Chile	Prov Coquimbo, Tilito		2	1883	F. Philippi	sn	SGO	3547	-29.7025	-70.0689
Haplopappus	baylahuen baylahuen	Chile	Cordillera de Coquimbo, entre Caserones y Tilito		1	1887	Reiche	sn	SGO	3706	-29.7275	-70.1886
Haplopappus	baylahuen baylahuen	Chile	Q. Marqueza, despues de la cuesta, 53,8 km de R 51	19	1	2006	Rosas	3411	BB	2120	-29.7453	-70.6553
Haplopappus	baylahuen baylahuen	Chile	km 29	18	2	1988	Squeo	84	CONC	3777	-29.7878	-70.0158
Haplopappus	baylahuen baylahuen	Chile	Prov Coquimbo, in andiid Chapilca		12	1836	Gay	799	SGO	2812	-29.8364	-70.6161
Haplopappus	baylahuen baylahuen	Chile	Dux le Cordillieres de Chapilca		4	1836	Gay	397	P	1579	-29.86	-70.565
Haplopappus	baylahuen baylahuen	Chile	Portezuelo de Trs Cruces, en el camino de Vicuña a Hurtado		1	1941	Wagenknecht	4485	GH	2011	-30.2208	-70.6486
Haplopappus	baylahuen baylahuen	Chile	Cordillera de Ovalle, La Hualtata	16	1	1949	Jiles	1227	M	2634	-30.6272	-70.6539
Haplopappus	baylahuen baylahuen	Chile	Cordillera de Ovalle, La Hualtata	30	3	1959	Jiles	2985	M	3000	-30.6458	-70.7036
Haplopappus	baylahuen baylahuen	Chile	Central Los Molles, Bocatoma			2008	Rosas	5439	Herbar Rosas	2570	-30.7461	-70.415
Haplopappus	baylahuen baylahuen	Chile	Cordillera de Ovalle, Rio Mostazal	25	4	1962	Jiles	4279	m	2010	-30.7669	-70.5169
Haplopappus	baylahuen baylahuen	Chile	Rio Mostazal			2007	Rosas	4725	Herbar Rosas	2399	-30.8592	-70.5603
Haplopappus	baylahuen baylahuen	Chile	Argentina, Prov San Juan, Dpto. Calingasta, Cerro Castaño		2	1960	Fabris y Marchionni	2331	US	2713	-30.9672	-69.6808
Haplopappus	baylahuen fluehmannii	Chile	Camino de San Andres a La Coipa				Fluhmann	sn	SGO	3438	-26.8567	-69.3175
Haplopappus	baylahuen fluehmannii	Chile	Quebrada de San Andres	19	10	1968	Niemeyer	sn	CONC	3172	-26.8633	-69.3797
Haplopappus	baylahuen fluehmannii	Chile	Camino Internacional de Copiapo a Tinogata, Quebrada de Codoceo	17	3	1983	Villagran y Kalin	4667	CONC	3516	-26.8914	-69.2733
Haplopappus	baylahuen fluehmannii	Chile	Cord. Rio Figueroa, Co. Paredones		1	1926	Werdermann	967	BM	3474	-27.5081	-69.4003
Haplopappus	baylahuen fluehmannii	Chile	Copiapo, cuesta Los Castaños, a La Guardia			2006	Rosas	3695	Herbar Rosas	2981	-27.6997	-69.7481
Haplopappus	baylahuen fluehmannii	Chile	Rio Potro	5	3	1992	Arancio	321	CONC	2422	-28.2628	-69.7364
Haplopappus	baylahuen fluehmannii	Chile	Potrero de Toledo, Rio de la Laguna Grande	5	1	1926	Johnston	5896	GH	2862	-28.7514	-69.9725
Haplopappus	baylahuen fluehmannii	Chile	Potrero de Toledo, Rio de la Laguna Grande	5	1	1926	Johnston	5896	GH	2493	-28.8078	-70.0086
Haplopappus	baylahuen fluehmannii	Chile	Vallenar, Cord. Laguna Grande		1	1924	Werdermann	251	BM	2493	-28.8078	-70.0086
Haplopappus	baylahuen fluehmannii	Chile	Potrero de Toledo, Rio de la Laguna Grande	5	1	1926	Johnston	5896	GH	1912	-28.8753	-70.3383
Haplopappus	baylahuen fluehmannii	Chile	Nueva Elqui			2013	Rosas	8509	Herbar Rosas	3140	-30.038	-70.0017
Haplopappus	bezanillanus	Chile	Los Molles, arriba de la central	1	2	2006	Rosas	3428	BB	2110	-30.7272	-70.4997
Haplopappus	bezanillanus	Chile	Guatulame, cementerio, 7.9 km camino al cerro al Este	7	11	2006	Rosas	sn	BB	921	-30.865	-70.9397
Haplopappus	bezanillanus	Chile	4,5 km from Quebrada El Teniente, al N	27	1	1979	Clark	1306	CONC	106	-30.9553	-71.6411
Haplopappus	bezanillanus	Chile	Rio Cogoti, La Ligua			1999	Veg	sn	ULS	923	-31.0219	-71.0372
Haplopappus	bezanillanus	Chile	Cuesta Cogoti	26	8	1955	Jiles	2778	M	1070	-31.1467	-70.9728
Haplopappus	bezanillanus	Chile	Cuesta Cogotí, 5 km de Combarbala	10	4	2008	Rosas	5442	bb	1110	-31.1505	-70.9733
Haplopappus	bezanillanus	Chile	entre Cogoti y Combarbala	16	12	1987	Rosas	1562	M	1080	-31.1511	-70.975
Haplopappus	bezanillanus	Chile	Rio Pama			1999	Veg	sn	ULS	883	-31.1853	-71.045
Haplopappus	bezanillanus	Chile	Limari, Combarbala Q.Valle Hermoso	5	3	2000	Veg	sn	ULS	1564	-31.2728	-70.9494
Haplopappus	bezanillanus	Chile	Punitaqui a Combarbala, km 5 de rocas.	23	1	2007	Rosas	sn	BB	1294	-31.2892	-71.0892
Haplopappus	bezanillanus	Chile	Cajon de Limahuida		11	1998	Geisse	sn	SGO	1222	-31.9005	-71.1664
Haplopappus	bezanillanus	Chile	Cordillera de Combarbala, Ramadilla	10	4	1971	Jiles	5587	CONC	1382	-31.9369	-71.0339
Haplopappus	bezanillanus	Chile	Cordillera de Combarbala, Hacienda Ramadillas	1	6	1956	Jiles	3000	CONC	938	-31.9714	-71.038
Haplopappus	bezanillanus	Chile	Portezuelo pedernal	2	2	2006	Rosas	sn	BB	1750	-32.0361	-70.8131
Haplopappus	boelckei	Chile	Chorro de la vieja, Mendoza	20	1	1963	Boelcke, N. Bacigalupo & M. N. Correa	10134	BAA	2570	-33.6147	-69.5014
Haplopappus	boelckei	Chile	Los Tabanos	10	2	1919	r. Sanzín	2315	MERL	2700	-34.2247	-69.4222
Haplopappus	bustillosianus	Chile	Constitucion, Quebrada Camarones	30	1	1946	Looser	5177	GH	168	-35.3522	-72.418
Haplopappus	bustillosianus	Chile	Quinamavida		2	1890	Philippi	sn	SGO	643	-35.8033	-71.3997
Haplopappus	bustillosianus	Chile	Chillan - Pinto, Puente Pellines a Orilla del Estero			2008	Rosas	5410	Herbar Rosas	718	-36.8261	-71.6153
Haplopappus	bustillosianus	Chile	Atacalco, rillas del Diguillin	16	12	1948	Behn	sn	CONC	660	-36.8672	-71.6739
Haplopappus	bustillosianus	Chile	Puente Renegado	2	12	1980	Grau	2602	M	672	-36.8683	-71.6486
Haplopappus	bustillosianus	Chile	Recinto Piedras Comadre	15	3	2008	Rosas	5411	Herbar Rosas	860	-36.8836	-71.5719
Haplopappus	bustillosianus	Chile	Chillan, Piedras Comadres	26	2	1981	Grau	3060	M	978	-36.8908	-71.5547
Haplopappus	bustillosianus	Chile	San Rosendo		1	1923	Claude Joseph	1936	US	100	-37.2558	-72.7155
Haplopappus	bustillosianus	Chile	Antuco		1	1839	Gay	803	SGO	990	-37.3933	-71.4297
Haplopappus	bustillosianus	Chile	Valle del rio Queuco, Oeste de Trapatrapa	24	2	1995	Ehrhart	849	MSB	1281	-37.6844	-71.2819
Haplopappus	bustillosianus	Chile	km Ralcolepoy 84 - 223	10	3	2008	Rosas	5385	Herbar Rosas	748	-38.0047	-71.4711
Haplopappus	bustillosianus	Chile	Termas de Tolhuaca	17	3	1933	Looser	2675	GH	1133	-38.235	-71.7322
Haplopappus	bustillosianus	Chile	Lonquimay		1	1937	Hollermeyer	767	NY	1205	-38.4386	-71.3569
Haplopappus	bustillosianus	Chile	Lago Villarica		1	1930	Elliot	620	K	214	-39.2955	-72.0175
Haplopappus	bustillosianus	Chile	Pucon	8	1	1931	Barros	2215	CONC	623	-39.3289	-71.9747
Haplopappus	bustillosianus	Chile	Volcan Villarica		2	1927	Werdermann	1259	G	1250	-39.3811	-71.9414
Haplopappus	bustillosianus	Chile	Lican Ray, orillas del rio Calafquen	18	1	1976	Montero	9919	CONC	400	-39.4514	-72.1794
Haplopappus	bustillosianus	Chile	Salida del altovalle del rio Puesco en rocas de granito	15	3	1993	Finckh	732	MSB	1109	-39.5569	-71.5533
Haplopappus	bustillosianus	Argentina	Malalcothal			1897	Neger	sn	M	1143	-39.5917	-71.4239
Haplopappus	bustillosianus	Chile	Coihueco		11	1924	Hollermeyer	334	G	167	-39.6197	-72.2172
Haplopappus	bustillosianus	Argentina	Lago Paimun, orilla N a 2 km puesto de gendarmeria			1963	Valla	sn	US	904	-39.7069	-71.558
Haplopappus	bustillosianus	Argentina	Ruta 237 20 kmw of Confluencia			1985	King y Heinz	9373	GH	660	-40.1058	-70.1908
Haplopappus	bustillosianus	Chile	Futronhue		2	1887	Philippi	sn	SGO	100	-40.1242	-72.4022
Haplopappus	bustillosianus	Argentina	Puncana, PN Lanin			1951	Schachovskoy	sn	B	696	-40.163	-71.6381
Haplopappus	bustillosianus	Argentina	San Martin de los Andes			1972	Crisci	527	GH	827	-40.1653	-71.3733
Haplopappus	bustillosianus	Chile	Llifen, riberas del Lago Ranco	22	1	1958	Marticorena	40	CONC	100	-40.1828	-72.2525
Haplopappus	bustillosianus	Chile	cerca Lago Ranco		1	1835	Gay	857	SGO	103	-40.2525	-72.6092
Haplopappus	bustillosianus	Argentina	Lago Traful			1946	Teague	sn	K	864	-40.6492	-71.4311
Haplopappus	bustillosianus	Chile	Lago Puyehue	29	1	1954	Levi Heins	sn	CONC	195	-40.6694	-72.6231
Haplopappus	bustillosianus	Argentina	PN Nahuel Huapi, Llao Llao			1938	Hunnewell	16162	GH	779	-41.0497	-71.5353
Haplopappus	bustillosianus	Chile	Casa Pangue	3	1	1939	Hunnewell	16161	GH	540	-41.0989	-71.8736
Haplopappus	bustillosianus	Chile	Peulla, Rigi		3	1967	Zollitsch	249	CONC	236	-41.1	-72.0333
Haplopappus	bustillosianus	Argentina	Cerro Lopez, W de Bariloche			1975	Soegaard	75	GH	1597	-41.1017	-71.5597
Haplopappus	bustillosianus	Chile	PN Vicente Perez Rosales, Petrohue	9	12	1971	Marticorena	2009	CONC	217	-41.1167	-72.4019
Haplopappus	bustillosianus	Argentina	Pampas lago Nahuel huapi, bariloche			1905	Buchtien	sn	W	847	-41.1417	-71.1986
Haplopappus	bustillosianus	Argentina	PN Nahuel Huapi, camino al Tronador			1982	Bayer	926	M	856	-41.1419	-71.8042
Haplopappus	bustillosianus	Argentina	Cumbre cerro Otto			1934	Parodi	11835	GH	1323	-41.1431	-71.3778
Haplopappus	bustillosianus	Argentina	Lago Nahuel Huapi brazo tristeza, playa rocas de granito			1933	Lyungner	223	NY	787	-41.1469	-71.6808
Haplopappus	bustillosianus	Chile	Saltos del Petrohue	11	4	1968	Grau	sn	M	213	-41.148	-72.4292
Haplopappus	bustillosianus	Chile	en cascada Petrohue, entre lagos Llanquihue y Todos Los Santos	22	1	1964	Zollner	391	B	189	-41.1511	-72.4325
Haplopappus	bustillosianus	Chile	camino de Hotel Ensenada a Petrohue y Todos Los Santos	22	3	1939	Morrison	17589	GH	165	-41.1628	-72.4408
Haplopappus	bustillosianus	Chile	entre Ensenada y Petrohue	22	2	1927			B	110	-41.1919	-72.4742
Haplopappus	bustillosianus	Chile	Ensenada, por el sendero en el bosque	11	1	1947	Sparre	1968	K	65	-41.2058	-73.5303
Haplopappus	bustillosianus	Argentina	Cerro granito			1945	Meyer	8243	GH	1363	-41.3611	-71.6064
Haplopappus	bustillosianus	Argentina	Esquel			1945	Castellanos	91	K	793	-42.9233	-71.2989
Haplopappus	bustillosianus	Argentina	Trevelin, rocas orilla rio Futalelfu			1955	Burkart	19861	P	329	-43.1736	-71.615
Haplopappus	bustillosianus	Chile	Rio Palena	8	2	1994	Klingenberg	sn	MSB	136	-43.6492	-72.0189
Haplopappus	cerberoanus cerberoanus	Chile	At Domeiko exit R5 travelling south	24	1	1979	Clark	1274	CONC	785	-28.9469	-70.8931
Haplopappus	cerberoanus cerberoanus	Chile	Vicuña Interior, Qda Huchumi				Rosas	5431	Herbar Rosas	801	-30.0219	-70.6072
Haplopappus	cerberoanus cerberoanus	Chile	camino entre Ovalle y La Serena, 5 km antes de planta Tambillo	11	3	1987	Matthei y Rodriguez	56	CONC	198	-30.2042	-71.2461
Haplopappus	cerberoanus cerberoanus	Chile	An der Panamericana von Ovalle nach La Serena, kurz vor Tambillo	22	12	1994	Ehrhart	695	MSB	234	-30.22	-71.2497
Haplopappus	cerberoanus cerberoanus	Chile	Tongoy	4	3	1978	Jiles	6460	CONC	117	-30.2383	-71.465
Haplopappus	cerberoanus cerberoanus	Chile	Puerto Tongoy		2	1953	Gautier	sn	CONC	61	-30.2614	-71.4614
Haplopappus	cerberoanus cerberoanus	Chile	Cuesta Las Cardas	13	3	2007	Rosas	4712	BB	610	-30.3156	-71.2539
Haplopappus	cerberoanus cerberoanus	Chile	Pejerreyes, entre Ovalle y la Serena				Rosas	7225	Herbar Rosas	455	-30.3761	-71.2319
Haplopappus	cerberoanus cerberoanus	Chile	Tongoy, 14 Km al S por R5				Rosas	5359	Herbar Rosas	172	-30.4725	-71.4736
Haplopappus	cerberoanus cerberoanus	Chile	Talinay	30	4	1955	Jiles	2761	CONC	609	-30.835	-71.6217
Haplopappus	cerberoanus cerberoanus	Chile	Panamericana Norte, Hohe Altos de Talinay	9	4	1990	Grau	sn	M	707	-30.8403	-71.6186
Haplopappus	cerberoanus elquianus	Chile	Quebrada Uchumí, 14 km al Oriente de Vicuña en el camino a Rivadavia		12	1940	Wagenknecht	4486	GH	778	-29.998	-70.5847
Haplopappus	cerberoanus elquianus	Chile	Quebrada Uchumí, 12 km al Oriente de Vicuña en el camino a Rivadavia	6	1	1941	Wagenknecht	4344	GH	774	-30.0189	-70.6081
Haplopappus	cerberoanus elquianus	Chile	Vicuña		10	1926	Claude Joseph (Barros?)	4569	US	694	-30.0233	-70.7153
Haplopappus	cerberoanus elquianus	Chile	Vicuña, al Este	7	4	2014	Rosas	8756	CONC	704	-30.0261	-70.6328
Haplopappus	cerberoanus elquianus	Chile	Vicuña, cerrillos frente a la Estacion	26	12	1940	Wagenknecht	4342	GH	628	-30.0264	-70.7225
Haplopappus	cerberoanus elquianus	Chile	Elqui	17	10	1983	Bayer	sn	MSB	1368	-30.1286	-70.4869
Haplopappus	cerberoanus elquianus	Chile	Q. El Pangue, al N de Cochiguaz de la junta de escuela Cochihuaz y El Colorado	13	12	1987	Rosas	1479	M	1699	-30.1317	-70.3989
Haplopappus	cerberoanus elquianus	Chile	Baños del Pangue, en el camino de Vicuña a Hurtado	15	1	1941	Wagenknecht	4341	Gh	1808	-30.1522	-70.6492
Haplopappus	cerberoanus elquianus	Chile	Cerro Tololo	2	1	1981	Bayer	510	CONC	1225	-30.1772	-70.838
Haplopappus	cerberoanus elquianus	Chile	Andacollo		2	1930	Claude Joseph (Barros?)	5424	US	1072	-30.2386	-71.0725
Haplopappus	chrysanthemifolius	Chile	Concon		10	1827	Poeppig	243	P	31	-32.9042	-71.4994
Haplopappus	chrysanthemifolius	Chile	entre Viña del Mar y Concon	3	4	1975	Grau	1603	M	137	-32.9508	-71.5386
Haplopappus	chrysanthemifolius	Chile	Reñaca		2	1911	Jaffuel	736	GH	78	-32.9672	-71.543
Haplopappus	chrysanthemifolius	Chile	Viña del Mar, Las Salinas	22	1	1947	Sparre	2284	K	31	-32.99	-71.5461
Haplopappus	chrysanthemifolius	Chile	Viña del Mar		1	1830	Bertero	1038	GH	81	-32.9992	-71.5358
Haplopappus	chrysanthemifolius	Chile	Valparaiso, Playa Ancha	5	2	1933	Looser	2678	GH	102	-33.0292	-71.6475
Haplopappus	chrysanthemifolius	Chile	Salto de los Enamorados, sur de Valpo	20	12	1957	Eyerdam	10094	NY	246	-33.0519	-71.6544
Haplopappus	chrysanthemifolius	Chile	colinas de Valparaiso		12	1929	Bertero	sn	GH	263	-33.063	-71.61
Haplopappus	chrysanthemifolius	Chile	Villa Alemana		10	1939	Landeman	232	K	226	-33.0656	-71.3553
Haplopappus	chrysanthemifolius	Chile	Valp - Lag Verde, 2,6 km al Sur de Punta de Angeles	1	11	1990	Lammers	7752	CONC	346	-33.0686	-71.6547
Haplopappus	chrysanthemifolius	Chile	Faro Punta Curaimilla			2008	Rosas	5286	Herbar Rosas	62	-33.0992	-71.7394
Haplopappus	chrysanthemifolius	Chile	Valparaiso, Valle del Agua Potable	14	11	1954	Schlegel	435	CONC	368	-33.1005	-71.5419
Haplopappus	chrysanthemifolius	Chile	Curauma		11	1883	Philippi	sn	SGO	421	-33.1567	-71.6847
Haplopappus	chrysanthemifolius	Chile	Quintay, en la Costa	29	3	1941	Behn	sn	NY	63	-33.1983	-71.7031
Haplopappus	chrysanthemifolius	Chile	Algarrobo, Quebrada Mirasol	7	12	1956	Kausel	4321	NY	83	-33.3631	-71.6444
Haplopappus	chrysanthemifolius	Chile	Algarrobo, La Puntilla	6	10	1957	Kausel	4337	NY	44	-33.3644	-71.6847
Haplopappus	chrysanthemifolius	Chile	Taguatagua, cerros de La Leona		11	1928	Bertero	315	BM	227	-34.5075	-71.103
Haplopappus	chrysanthemifolius	Chile	San Fernando, Cerro Echaurrina	14	9	1921	Montero	1784	CONC	375	-34.5619	-71.0172
Haplopappus	chrysanthemifolius	Chile	Altas cordilleras de Talcarehue			1831	Gay	sn	G	526	-34.6125	-70.8894
Haplopappus	coquimbensis	Chile	Chañaral, quebradas	27	9	1952	Ricardi	2262	CONC	144	-26.3633	-70.6014
Haplopappus	coquimbensis	Chile	Los Choros	17	11	1961	Jiles	3940	M	52	-29.3475	-71.3228
Haplopappus	coquimbensis	Chile	R5 18 km despues del desvio a Chungungo	19	10	1997	Ehrhart	1125	M	311	-29.3681	-71.1417
Haplopappus	coquimbensis	Chile	Cerros del tofo, unos 68 km al Norte de La Serena, unos 100 m	1	11	1938	Worth	16316	GH	525	-29.4519	-71.2558
Haplopappus	coquimbensis	Chile	camino a Playa Templador y Cruz Grande	9	10	1980	Grau	2039	M	156	-29.4875	-71.3008
Haplopappus	coquimbensis	Chile	cruce R5 y camino al Tofo	24	1	1979	Clark	1281	CONC	444	-29.4967	-71.2286
Haplopappus	coquimbensis	Chile	Cuesta Buenos Aires	31	10	1991	Rodriguez	2784	CONC	485	-29.5658	-71.2442
Haplopappus	coquimbensis	Chile	camino a Totoralillo 45 km N de La Serena, 10 km NW de R5	21	9	1991	Landrum	7517	CONC	184	-29.573	-71.2981
Haplopappus	coquimbensis	Chile	Cuesta Buenos Aires	11	12	1987	Rosas	1367	M	288	-29.5781	-71.2494
Haplopappus	coquimbensis	Chile	Cuesta Buenos Aires, al sur	17	11	1981	Bayer	288	M	244	-29.5903	-71.2517
Haplopappus	coquimbensis	Chile	Juan Soldado			2008	Rosas	5675	Herbar Rosas	200	-29.6589	-71.3014
Haplopappus	coquimbensis	Chile	Coquimbo, La Pampilla	30	9	1933	Looser	2826	GH	56	-29.9581	-71.3564
Haplopappus	coquimbensis	Chile	aprox 1 km al Sur de La Serena	15	9	1957	Ricardi	4335	CONC	121	-30.0172	-71.3767
Haplopappus	coquimbensis	Chile	Andacollo	11	10	1958	Ricardi	4960	CONC	1032	-30.2133	-71.0922
Haplopappus	coquimbensis	Chile	Lengua de Vaca			1889	Vidal Gomez	sn	SGO	106	-30.2619	-71.6256
Haplopappus	coquimbensis	Chile	Pejerreyes			2013	Rosas	8487	Herbar Rosas	475	-30.3739	-71.2331
Haplopappus	coquimbensis	Chile	Fray Jorge	14	9	1947	Jiles	313	M	450	-30.6681	-71.6725
Haplopappus	coquimbensis	Chile	Desembocadura Rio Limari	28	8	1976	Zollner	70844	CONC	28	-30.7244	-71.7022
Haplopappus	coquimbensis	Chile	R5 4 millas(al S) desde Quebrada El Teniente	30	1	1979	Clark	1317	CONC	310	-31.0383	-71.6036
Haplopappus	coquimbensis	Chile	Corral de Julio	11	10	1972	Jiles	6031	M	280	-31.1681	-71.6292
Haplopappus	coquimbensis	Chile	Concon		10	1886	F. Philippi	sn	SGO	91	-32.935	-71.5064
Haplopappus	coquimbensis	Chile	Valparaiso	5	10	1910	Jaffuel	743	GH	89	-33.0358	-71.5761
Haplopappus	coquimbensis	Chile	Cahuil		11	1878	Philippi	sn	SGO	23	-34.4689	-72.0222
Haplopappus	coquimbensis N	Chile	Chungungo, al Sur			2008	Rosas	5701	Herbar Rosas	180	-29.4731	-71.2928
Haplopappus	coquimbensis N	Chile	Q. Honda, desvio a Chungungo			2010	Rosas	6861	Herbar Rosas	175	-29.5892	-71.2561
Haplopappus	decurrens	Chile	Cuesta Buenos Aires, cerca de portezuelo	20	10	1971	Marticorena, Rodriguezy Weldt	1602	CONC	580	-29.5586	-71.2486
Haplopappus	decurrens	Chile	Cuesta Buenos Aires	13	11	1987	Rechinger	63687	M	478	-29.5658	-71.245
Haplopappus	decurrens	Chile	La Serena		10	1927	Claude Joseph (Barros?)	5072	US	224	-29.5836	-71.2539
Haplopappus	decurrens	Chile	Los Vilos,Quebrada lado Norte	22	9	1977	Montero	10782	CONC	45	-31.8939	-71.4792
Haplopappus	decurrens	Chile	Los Vilos, Totoralillo	11	10	1965	Montero	7293	CONC	88	-32.0272	-71.4986
Haplopappus	decurrens	Chile	Valparaiso		2	1830	Gay	sn	G	358	-33.0692	-71.6536
Haplopappus	decurrens	Chile	Pichilemu a Chorrillo	21	1	1929	Montero	780	CONC	16	-34.3633	-71.9792
Haplopappus	decurrens	Chile	Colchagua				Gay	sn	P	12	-34.4644	-72.0247
Haplopappus	deserticola	Chile	Taltal, Vicinity of Aguada Miguel Diaz	1	12	1925	Johnston	5332	CONC	94	-24.5919	-70.5408
Haplopappus	deserticola	Chile	Quebrada La Plata, en laderas escarpadas y en el lecho de la quebrada	6	10	1991	Quezada y Ruiz	283	CONC	224	-24.7178	-70.5525
Haplopappus	deserticola	Chile	Vicinity of Aguada de Cardon	30	11	1925	Johnston	5287	GH	315	-24.7425	-70.5408
Haplopappus	deserticola	Chile	Paposo, Q. Peralito			2005	Rosas	3104	Herbar Rosas	488	-25.0217	-70.4442
Haplopappus	deserticola	Chile	Paposo, Q Peralito			2012	Rosas	7961	Herbar Rosas	680	-25.0286	-70.4378
Haplopappus	deserticola	Chile	Paposo, Q. Guanillo, Agua de Perales	8	12	1925	Johnston	5603	GH	886	-25.0356	-70.4311
Haplopappus	deserticola	Chile	Quebrada Bandurrias	29	11	1996	C. Ehrhart & Sonderegger	1007	MSB	636	-25.2005	-70.3958
Haplopappus	deserticola	Chile	North of Taltal along the coat	20	1	1979	Clark	1263	CONC	142	-25.2714	-70.4453
Haplopappus	deserticola	Chile	Taltal - Kusten strase, Q. Agua de Cascabeles	19	5	2002	C. Ehrhart	261	M	152	-25.2892	-70.4344
Haplopappus	deserticola	Chile	Quebrada San Ramon, North of Taltal	26	11	1925	Johnston	5151	UCSB	483	-25.3708	-70.4042
Haplopappus	deserticola	Chile	Taltal	18	1	1971	Zollner	4972	CONC	139	-25.4253	-70.4653
Haplopappus	deserticola	Chile	Vicinity of Aguada Grande (Cachinal de La Costa of Philippi), near Antof-Atac provincial boundary	16	12	1925	Johnston	5752	GH	210	-26.1642	-70.6392
Haplopappus	deserticola	Chile	Q. Coquimbo al Sur de las casas de Pan de Azucar	5	12	1987	Rosas	1141	M	470	-26.1872	-70.5928
Haplopappus	deserticola	Chile	Cerro chimenea, Portezuelo	1	12	2005	Rosas	3162	BB	1639	-28.3944	-70.3564
Haplopappus	diplopappus ssp diplopappus	Argentina	Las Cuevillas, Andes de Mendoza				Gillies	71	K	2635	-32.8442	-69.8433
Haplopappus	diplopappus ssp diplopappus	Chile	cimas de talcarehue		2	1831	Gay	304	P	1298	-34.7122	-70.7831
Haplopappus	diplopappus ssp diplopappus	Chile	Termas del Flaco, cumbres N.E. de los baños		2	1942	Aravena	33307	GH	1950	-34.9525	-70.4283
Haplopappus	diplopappus ssp diplopappus	Chile	Cordillera de San Fernando		2	1843	Bustillos	sn	SGO	1983	-34.953	-70.3969
Haplopappus	diplopappus ssp diplopappus	Chile	Curicó		1	1928	Claude-Joseph	5291	US	448	-34.9925	-71.1317
Haplopappus	diplopappus ssp diplopappus	Chile	Curico, Cipreces				Vidal	sn	SGO	1150	-35.0483	-70.6011
Haplopappus	diplopappus ssp diplopappus	Chile	Cordillera de Curico, cerro Teatinos	31	1	1928	Barros	2165	CONC	2046	-35.1539	-70.4492
Haplopappus	diplopappus ssp diplopappus	Chile	Valle del rio Teno, Rio Teno, norte de Laguna Planchon	28	3	1975	Grau	1521	M	2508	-35.1539	-70.5322
Haplopappus	diplopappus ssp diplopappus	Chile	Alrededores de la Laguna de Teno	29	3	1973	Marticorena	3	CONC	2577	-35.1758	-70.5364
Haplopappus	diplopappus ssp diplopappus	Chile	Valle del Rio Teno, Mina Biobio en valle del rio Colorado	3	3	1995	Ehrhart	869	MSB	915	-35.2025	-70.943
Haplopappus	diplopappus ssp diplopappus	Chile	Andes de Peteroa Volcan				Vidal	sn	SGO	1847	-35.3211	-70.6525
Haplopappus	diplopappus ssp diplopappus	Chile	Vilches alto	22	1	1990	Gardner,KneesyVore	4450	M	598	-35.6044	-71.1911
Haplopappus	diplopappus ssp diplopappus	Chile	entre paso Pehuenches y Laguna del Maule	13	2	1963	Ricardi	978	CONC	2364	-36.0003	-70.4231
Haplopappus	diplopappus ssp diplopappus	Chile	Entrada de Laguna del Maule	26	1	1981	Grau	2927	M	2161	-36.0022	-70.5564
Haplopappus	diplopappus ssp diplopappus	Chile	entre tranque del Maule y la bocatoma del canal	14	2	1963	Ricardi	1011	CONC	2210	-36.0172	-70.5097
Haplopappus	diplopappus ssp villosus	Chile	Cordillera de Santiago			1856	Philippi	sn	NY	2102	-33.4147	-70.4531
Haplopappus	diplopappus ssp villosus	Chile	Andes prope Aculeo		1	1856	Germain	sn	SGO	1698	-33.8003	-70.5342
Haplopappus	diplopappus ssp villosus	Chile	Alhue, Monte Cantillana	2	1	1939	Barros	2174	CONC	2181	-33.9628	-70.9697
Haplopappus	diplopappus ssp villosus	Chile	Laguna del Maule	24	1	1990	Gardner,KneesyVore	4514	K	1402	-35.9142	-70.6317
Haplopappus	diplopappus ssp villosus	Argentina	Dpto Sarmiento, entre Hermite y Valle Hermoso			1981	Cabrera	33260	US	227	-45.8858	-67.7058
Haplopappus	diplopappus ssp villosus	Argentina	Valle de la Laguna Blanca			1921	Koslowski	173	BM	592	-45.9133	-71.3631
Haplopappus	diplopappus ssp villosus	Argentina	Tehuelches			1928	Donat	72	B	300	-46.7628	-68.1375
Haplopappus	diplopappus ssp villosus	Argentina	Port Desire (Puerto Deseado)				Darwin	310	K	27	-47.7258	-65.9531
Haplopappus	diplopappus ssp villosus	Argentina	camino a Puert Deseado, 35 km N dean Julian			1938	Eyerdam	23974	GH	8	-49.0258	-67.6556
Haplopappus	diplopappus ssp villosus	Argentina	Puerto an Julian			1925	Blake	sn	K	59	-49.3214	-67.8439
Haplopappus	donianus	Chile	Cuesta El Melon, arriba	25	1	2009	Rosas	6246	Herbar Rosas	630	-32.6114	-71.2392
Haplopappus	donianus	Chile	en el camino Puchuncavi hacia La Laguna	23	3	1987	Grau	sn	M	127	-32.6708	-71.4256
Haplopappus	donianus	Chile	Ritoque	15	4	2014	Rosas	8773	CONC	38	-32.8569	-71.4919
Haplopappus	donianus	Chile	Viña del Mar		5	1882	Borchers	sn	BM	93	-33.0008	-71.5353
Haplopappus	donianus	Chile	cerro arriba de La Capilla			2004	Rosas	2192	Herbar Rosas	1259	-33.0055	-70.99
Haplopappus	donianus	Chile	al Sur Rungue en Embalse Rungue	16	11	1994	Ehrhart	329	MSB	714	-33.0186	-70.9033
Haplopappus	donianus	Chile	matorrales en El Salto		12	895	Buchtien	11550	US	80	-33.0411	-71.5239
Haplopappus	donianus	Chile	colinas aridas de Valparaiso		12	1829	Bertero	1037	P	316	-33.0561	-71.6344
Haplopappus	donianus	Chile	Agua Santa, cruce Vía Las Palmas	17	1	2008	Rosas	5277	BB	320	-33.0958	-71.5447
Haplopappus	donianus	Chile	Entre La Obra y Canelo	19	12	1926	Looser	663	GH	867	-33.5861	-70.4794
Haplopappus	foliosus foliosus	Chile	Camino a Sarco			2008	Rosas	5753	Herbar Rosas	251	-28.8822	-71.4025
Haplopappus	foliosus foliosus	Chile	Coquimbo, El Faro	16	9	1936	Montero	2811	CONC	68	-29.9378	-71.3397
Haplopappus	foliosus foliosus	Chile	PN Fray Jorge, auf Hohe der Kunstenkordillere	15	2	1994	Parker	sn	MSB	593	-30.6397	-71.6797
Haplopappus	foliosus foliosus	Chile	Fray Jorge	26	9	1935	Muñoz P.	146	GH	497	-30.6733	-71.6725
Haplopappus	foliosus foliosus	Chile	PN Fray Jorge, sector Cardoncito	21	1	1986	Pacheco, Campos y Neira	1053	CONC	497	-30.6733	-71.6725
Haplopappus	foliosus foliosus	Chile	Fray Jorge	10	9	1960	Jiles	3748	CONC	537	-30.6908	-71.6742
Haplopappus	foliosus foliosus	Chile	Loma de Fray Jorge	18	10	1961	Kubitzki	88	M	537	-30.7133	-71.6683
Haplopappus	foliosus foliosus	Chile	PN Fray Jorge, Altos de Talinay	24	12	1994	Ehrhart	700	MSB	456	-30.7458	-71.6672
Haplopappus	foliosus foliosus	Chile	Panamericana Norte, Hohe Altos de Talinay	9	4	1990	Grau	sn	Herbar Grau	478	-30.7647	-71.665
Haplopappus	foliosus foliosus	Chile	Panamericana Norte km 359,2	31	10	1997	Ehrhart	1379	M	357	-30.7914	-71.5656
Haplopappus	foliosus foliosus	Chile	Playa nordlich puente Huentelauquen	18	3	1981	Grau	3145	BM	21	-31.5703	-71.5642
Haplopappus	foliosus foliosus	Chile	Coastal hills and roadside of PA Hwy, 2 miles from Los Vilos	30	1	1979	Clark	1323	CONC	129	-31.9383	-71.4836
Haplopappus	foliosus foliosus	Chile	north end of Pichidangui, at side of PA Hwy	30	1	1979	Clark	1327	CONC	37	-32.1247	-71.5086
Haplopappus	foliosus foliosus	Chile	Pichidangui, 10 km al Sur			2006	Rosas	3434	Herbar Rosas	100	-32.2333	-71.5
Haplopappus	foliosus foliosus	Chile	Halbinsel von Zapallar	18	11	1987	Rechinger	63784	M	36	-32.5522	-71.4689
Haplopappus	foliosus foliosus	Chile	Zapallar, cerro de la Cruz	22	3	1981	Rodriguez y Arriagada	1396	CONC	157	-32.5597	-71.4536
Haplopappus	foliosus foliosus	Chile	Zapallar, cerro de la Cruz	5	3	1975	Grau	1398	M	245	-32.5608	-71.4497
Haplopappus	foliosus foliosus	Chile	Maitencillo	3	3	1953	Kausel	3629	NY	34	-32.6344	-71.4206
Haplopappus	foliosus foliosus	Chile	Con - Con al N Amereida			2008	Rosas	5445	Herbar Rosas	15	-32.8922	-71.505
Haplopappus	foliosus foliosus	Chile	In rupestribus maritimis loco dicto Viña del Mar			1830	Bertero	1035	BM	52	-32.9983	-71.5397
Haplopappus	foliosus foliosus	Chile	Villa de la Mar				Bridges	202	K	98	-33.0078	-71.5325
Haplopappus	foliosus foliosus	Chile	Valparaiso				Mertens		GH	169	-33.0558	-71.6244
Haplopappus	foliosus foliosus	Chile	Quintay an der Kuste	29	3	1941	Rehm	sn	NY	13	-33.1811	-71.6828
Haplopappus	foliosus foliosus	Chile	Playa Mirasol, ca 36 km N of San Antonio	1	3	1982	Landrum	4331	NY	62	-33.3292	-71.6456
Haplopappus	foliosus foliosus	Chile	Costa de Algarrobo	7	4	1928	Looser	664	GH	65	-33.3503	-71.6422
Haplopappus	foliosus foliosus	Chile	Dunas de Las Cruces	19	10	1950	Pfister y Ricardi	sn	CONC	23	-33.4886	-71.6336
Haplopappus	foliosus foliosus	Chile	Matanzas		3	1894			BM	58	-33.9586	-71.87
Haplopappus	foliosus foliosus	Chile	Pichilemu	22	1		Montero	787	GH	87	-34.4019	-72.015
Haplopappus	foliosus foliosus	Chile	Boyeruca, ladera abrupta			2006	Rosas	3459	Herbar Rosas	10	-34.6883	-72.0586
Haplopappus	foliosus foliosus	Chile	Iloca		2	1965	Gunckel	sn	CONC	88	-34.9442	-72.1825
Haplopappus	foliosus foliosus	Chile	1 km antes de llegar a Illoca	6	9	1969	Weldt	118	CONC	121	-34.9647	-72.1653
Haplopappus	foliosus meyenii	Chile	9 miles from Quebrada Teniente, al N	27	1	1979	Clark	1314	CONC	282	-30.8775	-71.6058
Haplopappus	foliosus meyenii	Chile	3 miles (al N) from Quebrada El Teniente	27	1	1979	Clark	1305	CONC	111	-30.9569	-71.6417
Haplopappus	foliosus meyenii	Chile	Limari, Punitaqui Qda. Almendro	7	3	2000	Veg	sn	ULS	228	-30.9897	-71.4703
Haplopappus	foliosus meyenii	Chile	Limari: Quebrada El Teniente,			1942		61	CONC	164	-31.0047	-71.6192
Haplopappus	foliosus meyenii	Chile	carretera panamericana, 68 km al Norte de Huentelauquen	4	10	1980	Marticorena	9509	CONC	275	-31.0211	-71.6092
Haplopappus	foliosus meyenii	Chile	El Teniente 4,5 km al S	5	3	2008	Rosas	5361	BB	282	-31.0219	-71.6083
Haplopappus	foliosus meyenii	Chile	Camino A Parral De Aquiles,			1999	Veg	sn	ULS	296	-31.0239	-71.4547
Haplopappus	foliosus meyenii	Chile	11 km north of Mantos de Hornillos, dry rocky slopes of large quebrada west of the highway	17	1	1989	Lammers, Rodriguez y Baeza	6388	CONC	287	-31.0311	-71.6078
Haplopappus	foliosus meyenii	Chile	Limari: 11 Km Al N De Mantos De Hornillos,			1966		1699	CONC	314	-31.0317	-71.6019
Haplopappus	foliosus meyenii	Chile	Choapa: 9 Km N De Mantos De Hornillos,			1988		9795	CONC	353	-31.0519	-70.6072
Haplopappus	foliosus meyenii	Chile	Limari: 10 Km Al S De La Quebrada Teniente,			1963		793	CONC	367	-31.1003	-71.5994
Haplopappus	foliosus meyenii	Chile	Hornillos			2000	Veg	sn	ULS	277	-31.1305	-71.5939
Haplopappus	foliosus meyenii	Chile	Ovalle, Corral de Julio	25	7	1974	Jiles	6208	CONC	326	-31.1628	-71.6067
Haplopappus	foliosus meyenii	Chile	R5, 89 km al Norte de Los Vilos, Amolanas	13	10	1973	Marticorena y Matthei	118	CONC	313	-31.2081	-71.6025
Haplopappus	foliosus meyenii	Chile	Amolanas			2000	Veg	sn	ULS	314	-31.2092	-71.6022
Haplopappus	foliosus meyenii	Chile	Amolana. Los Boldos			1999	Veg	sn	ULS	475	-31.2114	-71.5883
Haplopappus	glabratus	Argentina	Puente del Inca			1946	Sparre	sn	BM	2848	-32.8217	-69.93
Haplopappus	glabratus	Chile	Andes inter Mendoza et Santiago				Philippi	sn	P	2872	-32.8353	-70.1308
Haplopappus	glabratus	Chile	Laguna del Inca, Portillo	30	12	1946	Sparre	sn	K	2872	-32.8353	-70.1308
Haplopappus	glabratus	Chile	valle lateral entre Guardia Vieja y Portillo	25	12	1993	Charpin	23801	G	2228	-32.8567	-70.1733
Haplopappus	glabratus	Chile	Paso de Uspallata, altos cordilleranos chilenos, Juncal				Buchtien	1173	GH	2314	-32.8619	-70.1478
Haplopappus	glabratus	Chile	Río Olivares	3	2	2015	Rosas	9015	CONC	2175	-33.3986	-70.1386
Haplopappus	glabratus	Chile	Valle Los Castaños, Olivares Colorado		2	1939	Grandjot	3785	GH	1882	-33.4481	-70.1358
Haplopappus	glabratus	Chile	Lo Valdes, valle del Volcan		1	1936	Grandjot	1125	CONC	1979	-33.8286	-70.0433
Haplopappus	glabratus	Chile	cercanias del Refugio de Lo Valdes	20	11	1940	Garaventa	3505	GH	1965	-33.8314	-70.0558
Haplopappus	glabratus	Chile	Cajon de Los Helados	7	1	1951	Ricardi	sn	CONC	1754	-34.4497	-70.5469
Haplopappus	glabratus	Chile	Termas del Flaco	3	2	1989	Niemeyer	6	CONC	1516	-34.9289	-70.4897
Haplopappus	glabratus	Chile	Cerro Teatino	31	1	1928	Barros	2166	CONC	2047	-35.1547	-70.4486
Haplopappus	glabratus	Chile	Cordillera de Talca		2	1879	F. Philippi	sn	SGO	1900	-35.9567	-70.5733
Haplopappus	glutinosus	Chile	Concon		2	1959	Gunckel	45659	CONC	43	-32.9286	-71.5108
Haplopappus	glutinosus	Chile	Talca		11	1925	Gunckel	2166	GH	128	-35.4836	-71.6558
Haplopappus	glutinosus	Chile	San Carlos, El Roble	2	2	1929	Barros	2140	CONC	167	-36.4256	-71.9892
Haplopappus	glutinosus	Chile	San Fabian	28	12	1968	Montero	8208	CONC	351	-36.4594	-71.7189
Haplopappus	glutinosus	Chile	Niblinto	4	12	1936	Grandjot	2789	CONC	249	-36.5992	-71.7736
Haplopappus	glutinosus	Chile	colinas aridas en Talcahuano			1828	Poeppig	sn	W	97	-36.705	-73.1442
Haplopappus	glutinosus	Chile	Laderas arenosas en la linea del tren norte de Coronel	15	12	1980	Grau	2636	M	14	-36.7622	-73.0936
Haplopappus	glutinosus	Chile	Concepcion, campos arenosos			1828	Poeppig	sn	W	14	-36.8081	-73.0833
Haplopappus	glutinosus	Chile	San Pedro		10	1896	Neger	sn	M	14	-36.8633	-73.1458
Haplopappus	glutinosus	Chile	Camino Concep-Coronel lugares arenosos	21	5	1982	Bayer	996	M	18	-36.9086	-73.1383
Haplopappus	glutinosus	Chile	Planicies arenosas en Coronel	25	12	1968	Merxmuller	24892	M	11	-36.985	-73.1719
Haplopappus	glutinosus	Chile	Laraquete-Arauco	15	12	1950	Pfister y Ricardi	sn	CONC	10	-37.23	-73.2278
Haplopappus	glutinosus	Chile	20-37 km de Antuco hacia Los Angeles	24	11	1987	Rechinger	63800	M	432	-37.3711	-71.8744
Haplopappus	glutinosus	Chile	PN Laguna del Laja,endero a El Torbellino			2008	Rosas	5388	Herbar Rosas	1125	-37.3908	-71.4114
Haplopappus	glutinosus	Chile	Arenales de Antuco	24	11	1981	Grau	3226	M	1600	-37.3992	-71.3889
Haplopappus	glutinosus	Chile	Camino entre Los Angeles y Antuco	3	12	1994	Klingenberg	sn	MSB	650	-37.4053	-71.7833
Haplopappus	glutinosus	Chile	Los Angeles a Antuco, km 35,5 Villa Mercedes	20	12	2007	Rosas	5243	BB	370	-37.4072	-71.9389
Haplopappus	glutinosus	Chile	Santa Barbara a Ralco, Pta el Piulo			2008	Rosas	5379	Herbar Rosas	287	-37.71	-71.8222
Haplopappus	glutinosus	Chile	Cord de Lonquimay		2	1920	Hollermeyer	249	W	1800	-38.4217	-71.4647
Haplopappus	glutinosus	Chile	fuera del limite norte del PN Conguillio hacia Curacautin	18	1	1995	Grau	793	MSB	720	-38.5722	-71.7825
Haplopappus	glutinosus	Chile	Volcan Llaima	28	1	1942	Gunckel	12398	CONC	1032	-38.6786	-71.8578
Haplopappus	glutinosus	Chile	Volcan Llaima		2	1927	Werdermann	1243	GH	765	-38.7647	-71.6322
Haplopappus	glutinosus	Chile	Cunco	18	1	1937	Hollermeyer	767	M	485	-38.9061	-72.0161
Haplopappus	glutinosus	Chile	Freire	24	12	1913	Baeza	sn	M	100	-38.9711	-72.6328
Haplopappus	glutinosus	Chile	Pitrufquen	3	1	1936	Montero	2580	M	110	-39.0067	-72.6136
Haplopappus	glutinosus	Chile	Villarica	20	4	1993	Grau	sn	MSB	306	-39.3072	-72.2089
Haplopappus	glutinosus	Chile	2 km de las termas de Palguin, hacia el salto de la China	24	2	1994	Ehrhart	94	MSB	440	-39.3231	-71.8705
Haplopappus	glutinosus	Chile	Pucon, camino al volcan Villarrica	29	2	1976	Montero	10032	CONC	623	-39.3289	-71.9747
Haplopappus	glutinosus	Chile	pendiente Norte del Volcan Villarrica		7	1987	Hesselbarth	11	B	1370	-39.3886	-71.9622
Haplopappus	glutinosus	Chile	entre Coñaripe y Villarica, estero Chaillupen	18	1	1976	Marticorena	695	B	234	-39.5039	-72.1033
Haplopappus	glutinosus	Argentina	Lago tromen,uelo volcanico			1939	Cabrera	518	GH	1071	-39.575	-71.4189
Haplopappus	glutinosus	Argentina	Mamuil Malal			1931	Claude-Joseph	5542	US	1159	-39.5936	-71.4267
Haplopappus	glutinosus	Chile	Panguipulli				Hollermeyer	sn	M	160	-39.6508	-72.3267
Haplopappus	glutinosus	Argentina	Camino a paso Mamuil Malal (ex paso Tromen)			2002	Weigend, Forther et al.	6891	MSB	848	-39.7278	-71.1572
Haplopappus	glutinosus	Chile	Riñihue, Enco	18	1	1934	Montero	1309	GH	165	-39.9017	-72.165
Haplopappus	glutinosus	Chile	prope Arquilhue in Cordillera Ranco		3		Lechler	830	GH	251	-40.2356	-72.0553
Haplopappus	glutinosus	Chile	Ranco en rio Pillan leufu		1		Lechler	3161	GH	390	-40.4247	-72.0908
Haplopappus	glutinosus	Argentina	Villa Traful, 1 km desde la hosteria			1982	Bayer	217	M	827	-40.665	-71.3619
Haplopappus	glutinosus	Argentina	camino entre Dina Huapi a Pilcaniyeu, punto mas al Norte antes de Perito Moreno			1998	Beenken	962	MSB	1029	-41.0389	-71.0669
Haplopappus	glutinosus	Argentina	Bariloche, en el arroyo Ñireco, E del pueblo			1949	Pedersen	324	GH	908	-41.1628	-71.2842
Haplopappus	glutinosus	Argentina	Lago Gutierrez			1939	Cabrera	4999	GH	942	-41.1903	-71.3908
Haplopappus	glutinosus	Argentina	Sur dean Carlos de Bariloche			1975	Schwabe	sn	B	1051	-41.2236	-71.2981
Haplopappus	glutinosus	Argentina	Lago Guillermo			1939	Chicchi	234	US	946	-41.3778	-71.5086
Haplopappus	glutinosus	Argentina	lago Futalaufquen			1945	Rohmeder	sn	US	536	-42.8172	-71.6256
Haplopappus	glutinosus	Argentina	zona basal de la pendiente N del monte Nahuel Pan al E de Esquel			1974	Pichiermoll	7370	K	1213	-42.8489	-71.2617
Haplopappus	glutinosus	Argentina	Esquel			1945	Castellanos	91	K	710	-42.8878	-71.29
Haplopappus	glutinosus	Argentina	rio Corcovado			1901	Illin	25382	US	376	-43.5181	-71.6128
Haplopappus	glutinosus	Chile	camino al este de Puerto Aysen	1	3	1934	Pirion	3368	GH	63	-45.4133	-72.4414
Haplopappus	glutinosus	Chile	Estancia Coihaique, Los Leones	22	2	1934	Behn	sn	CONC	721	-45.5233	-71.8347
Haplopappus	glutinosus	Chile	Estancia Coihaique	15	3	1943	Maldonado	266	CONC	461	-45.5472	-71.993
Haplopappus	glutinosus	Chile	Lago Buenos Aires, Valle Ibañez	29	1	1939	von Rentzell	6165	GH	500	-46.2211	-71.9797
Haplopappus	grindelioides	Chile	In andibus provinciae Curico				M. Vidal	sn	SGO	1401	-35.0389	-70.5831
Haplopappus	grindelioides	Chile	Quinamavida		2	1823	Philippi	sn	SGO	835	-35.8108	-71.3855
Haplopappus	grindelioides	Chile	Laguna del Maule	2	1	1990	Gardner,KneesyVore	4514	K	1996	-35.9792	-70.5606
Haplopappus	grindelioides	Chile	Laguna Dial	25	1	1961	Schlegel	3658	CONC	1474	-36.4122	-70.9211
Haplopappus	grindelioides	Chile	Nevados de Chillan, Garganta del Diablo, lava	13	3	1981	Grau	3080	BM	2061	-36.8844	-71.4211
Haplopappus	grindelioides	Chile	Baños de Chillan, rocky open places	29	1	1925	Pennell	12404	SGO	1968	-36.8975	-71.4092
Haplopappus	grindelioides	Chile	Shangrila			2008	Rosas	5355	Herbar Rosas	1327	-36.8989	-71.478
Haplopappus	grindelioides	Chile	Shangry-La			2009	Rosas	6437	Herbar Rosas	1290	-36.8989	-71.4783
Haplopappus	grindelioides	Chile	Nevados de Chillan, Termas de Chillan	26	2	1981	Grau	3058	M	1784	-36.9017	-71.4086
Haplopappus	grindelioides	Chile	Nevados de Chillan, an den Termas de Chillan	26	2	1981	Grau	sn	M	1784	-36.9017	-71.4086
Haplopappus	grindelioides	Chile	300 m above the Termas de Chillan	17	1	1959	Solomon	4374	US	1784	-36.9017	-71.4086
Haplopappus	grindelioides	Chile	Termas de Chillan, oberhalb Fumaroles	13	4	1990	Grau G	sn	MSB	1809	-36.9025	-71.4053
Haplopappus	grindelioides	Chile	Baños de Chillan	26	2	1862	Philippi	sn	SGO	1735	-36.9033	-71.4083
Haplopappus	grindelioides	Chile	Potrero de Las Nieblas, Chillan	24	1	1925	Volckmann		SGO	1996	-36.9069	-71.3978
Haplopappus	grindelioides	Chile	Baños de Chillan	24	1	1925	Pennell	12388	GH	2279	-36.9089	-71.3869
Haplopappus	grindelioides	Chile	Baños de Chillan, Aguas Calientes		3	1927	Werdermann	1318	GH	2121	-36.9108	-71.3697
Haplopappus	grindelioides	Chile	Nevados de Chillan, Refugio Aserradero	26	2	1981	Grau	3050	BM	1375	-36.9169	-71.4381
Haplopappus	grindelioides	Chile	Termas de Chillan, quebrada del Renegado		2	1935	Ruiz	3186	GH	1408	-36.9169	-71.4328
Haplopappus	grindelioides	Chile	Laguna del Laja	16	2	1989	Niemeyer	8945	CONC	1425	-37.3708	-71.3514
Haplopappus	grindelioides	Chile	Laguna del Laja, Lavahange	31	3	1990	Grau	sn	M	1529	-37.3761	-71.3542
Haplopappus	grindelioides	Chile	PN Laguna del Laja Km 14 laderas de exp N	12	3	2008	Rosas	5397	BB	1420	-37.3797	-71.3225
Haplopappus	grindelioides	Chile	Faldeos Volcan Antuco, 5,5 km del Refugio de Sky	21	2	1972	Stuessy y Baeza	11105	CONC	1924	-37.3939	-71.3286
Haplopappus	grindelioides	Chile	Antuco, in planitie arenosa ad pedem mont		2	1829	Poeppig	202	BM	1548	-37.4472	-71.3175
Haplopappus	grindelioides	Chile	Faldeos de la Sierra Velluda	15	2	1960	Ricardi	5154	B	1571	-37.4492	-71.3269
Haplopappus	grindelioides	Chile	Laguna del Laja	5	2	2014	Rosas	8697	CONC	1412	-37.4858	-71.2956
Haplopappus	grindelioides	Argentina	Neuquen, arroyo Manzano			1927	Comber	1153	K	858	-38.3481	-70.4978
Haplopappus	grindelioides	Chile	Volcan Lonquimay			2002	Grau y Davies		M	1468	-38.4183	-71.5425
Haplopappus	grindelioides	Chile	Cordillera de Lonquimay				Hollermeyer	sn	W	1602	-38.4305	-71.4519
Haplopappus	grindelioides	Chile	Sierra Nevada, frente a la laguna de Congillio	6	2	1979	Schlegel	71641	CONC	1666	-38.6172	-71.5997
Haplopappus	grindelioides	Chile	Termas Rio Blanco, 200 m above end of road	10	2	1970	Clark	1405	CONC	873	-39.0956	-71.6205
Haplopappus	grindelioides	Argentina	Norquinco			1926	Comber	526	K	1068	-39.1464	-71.2519
Haplopappus	grindelioides	Chile	Andes de Villarrica			1897	Neger	sn	M	422	-39.4578	-71.5514
Haplopappus	grindelioides	Chile	Bocatoma, bei Coñaripe	29	1	1974	Castllo	177	MSB	225	-39.5839	-72.0292
Haplopappus	humilis	Chile	Estero Ortiga			2005	Rosas	2257	Herbar Rosas	2200	-33.2147	-70.3753
Haplopappus	humilis	Chile	Rio Manzano, 29 km este de Santiago		3	1933	Pirion	1912	GH	1452	-33.5739	-70.3808
Haplopappus	humilis	Chile	in arenosis saxosique secus flumen Maipo		3	1818	Bertero	313	P	916	-33.6258	-70.5031
Haplopappus	humilis	Chile	Río Clarillo. Los Peumos hacia El Rodeo	8	3	2008	Rosas	5370	Herbar Rosas	957	-33.7286	-70.4725
Haplopappus	humilis	Chile	Colchagua				Philippi	sn	BM	574	-34.6944	-71.1364
Haplopappus	humilis	Chile	Curico, Potrero Grande	21	2	1927	Claude Joseph	4245	CONC	1445	-35.2019	-70.8836
Haplopappus	humilis	Chile	Camino de Santa Clara a Canchillas, despues del estero Palpal	7	5	1979	Ugarte	sn	CONC	94	-36.8355	-72.3658
Haplopappus	humilis	Chile	strasse zwischen Victoria und Mulchen	25	4	1982	Bayer	944	M	236	-37.8381	-72.3756
Haplopappus	integerrimus	Chile	san felipe de Aconcagua			1832	Bridges	222	BM	722	-32.7575	-70.74
Haplopappus	integerrimus	Chile	Chagres, entre San felipe y Llaillay	4	4	1958	Looser	sn	CONC	503	-32.8055	-70.9439
Haplopappus	integerrimus	Chile	roadside on south Rio Aconcagua, Hwy to Los Andes, east of Llay llay	30	10	1979	Clark	1328	CONC	519	-32.8067	-70.9003
Haplopappus	integerrimus	Chile	Los Andes	12	1	1904	Scott Elliot	395	BM	961	-32.8525	-70.5792
Haplopappus	integerrimus	Chile	Los Andes, Río Aconcagua 11 km al E	13	4	2008	Rosas	5448	BB	969	-32.8567	-70.4811
Haplopappus	integerrimus	Chile	Rio Colorado	9	4	2014	Rosas	8764	CONC	1111	-32.8633	-70.4125
Haplopappus	integerrimus	Chile	Quilpue, Sudhang des Roble	25	4	1964	Zollner	408	B	1989	-32.9819	-71.0128
Haplopappus	integerrimus	Chile	orilla de camino mas arriba de la capilla			2005	Rosas	2294	Herbar Rosas	1110	-32.9972	-70.9814
Haplopappus	integerrimus	Chile	La Capilla, orilla de camino	9	3	2005	Rosas	2370	BB	1095	-33.0019	-70.9881
Haplopappus	integerrimus	Chile	Pass bei Caleu	16	11	1994	Ehrhart	341	MSB	1140	-33.0033	-70.9886
Haplopappus	integerrimus	Chile	11 W of Tiltil on dirt road: north fork in road	1	2	1979	Clark	1339	CONC	1249	-33.0569	-71.0011
Haplopappus	integerrimus	Chile	prope Valparaiso			1825	Macrae	sn	G	151	-33.0583	-71.6086
Haplopappus	integerrimus	Chile	Santiago			1888	Philippi	sn	K	660	-33.3336	-70.6869
Haplopappus	integerrimus	Chile	In pascuis saxosis secus flumen Maipu		2	1829	Bertero	sn	SGO	504	-33.6911	-70.7364
Haplopappus	integerrimus	Chile	RN Rio Clarillo, 3 km al sur de administracio del parque			2005	Rosas	2382	Herbar Rosas	912	-33.7292	-70.4711
Haplopappus	integerrimus	Chile	auf dem Weg zum Roble, Nordseite zwischen Punta Cristales und Punta Iman	17	3	1963	Zollner	690	B	1943	-35.9836	-71.0217
Haplopappus	linifolius	Chile	Rio laguna Grande, entre Potrero de Toledo y Quebrada Candelilla	20	1	1983	Marticorena, Arroyo y Villagran	392	CONC	2610	-28.7864	-70.0003
Haplopappus	linifolius	Chile	Punta Colorada	6	3	2014	Rosas	8740	CONC	2650	-29.4658	-70.5722
Haplopappus	linifolius	Chile	El Calvario, loma con matorral	6	2	2012	Rosas	7912	Herbar Rosas	2113	-29.6747	-70.4953
Haplopappus	linifolius	Chile	Quebrada Marquesa, arriba	9	12	2005	Rosas	3208	BB	2190	-29.7411	-70.6536
Haplopappus	linifolius	Chile	Baños del Pangue, en el camino de Vicuña a Hurtado	15	1	1941	Wagenknecht	4339	GH	1038	-30.1072	-70.7053
Haplopappus	linifolius	Chile	Camino Vicuña -El Pangue, km 18,2	5	5	2010	Rosas	6800	Herbar Rosas	1537	-30.1486	-70.68
Haplopappus	linifolius	Chile	Los Pangues entre Vicuña - Hurtado			2008	Rosas	5435	Herbar Rosas	1520	-30.1492	-70.68
Haplopappus	linifolius	Chile	Cerro Tololo	26	11	1967	Jiles	5110	CONC	1195	-30.2653	-70.8403
Haplopappus	linifolius	Chile	In saxosis andinum, Arcos			1837	Gay	804	SGO	1219	-30.6831	-70.8192
Haplopappus	linifolius	Chile	Cordillera de Ovalle, a Arcos			1838	Gay	457	P	1295	-30.6894	-70.8564
Haplopappus	linifolius	Chile	Los Molles, Acueducto			2007	Rosas	4543	Herbar Rosas	2474	-30.7561	-70.5622
Haplopappus	linifolius	Chile	Ovalle, Mantos Grandes	10	10	1958	Jiles	3574	CONC	2146	-30.8625	-70.5678
Haplopappus	litoralis	Chile	Cuesta Buenos Aires, nordlich La Serena	7	4	1975	Grau	1667	M	279	-29.5817	-71.2494
Haplopappus	litoralis	Chile	al pie del cerro Sitio	4	1	1973	Marticorena, Matthei y Quezada	452	CONC	369	-30.8214	-71.5858
Haplopappus	litoralis	Chile	Cerro Talinay	18	2	1958	Jiles	3450	M	590	-30.8392	-71.6242
Haplopappus	litoralis	Chile	3 miles (al N) from Quebrada El Teniente	27	1	1979	Clark	1303	CONC	108	-30.9547	-71.6408
Haplopappus	litoralis	Chile	Playa nordlich puente Huentelauquen	18	3	1981	Grau	3144	M	24	-31.5808	-71.5686
Haplopappus	litoralis	Chile	roadside of PA Hwy, north of Los Vilos	27	1	1979	Clark	1299	CONC	177	-31.7208	-71.5153
Haplopappus	litoralis	Chile	Cavilolen	7	2	1971	Jiles	6242	M	82	-31.8628	-71.395
Haplopappus	litoralis	Chile	coastal hills and roadside of PA Hwy, 9 miles from Los Vilos	30	1	1979	Clark	1326	CONC	46	-32.0289	-71.5086
Haplopappus	litoralis	Chile	Los Vilos, al Sur, R5 km 207	27	5	2009	Rosas	6466	BB	30	-32.0564	-71.5189
Haplopappus	litoralis	Chile	Westseite, unweit der Kuste, sudliche Los Vilos, panamericana Norte km 206	31	12	1981	Bayer E.	499	M	23	-32.0636	-71.5217
Haplopappus	litoralis	Chile	Los Vilos, Km 205,6			2009	Rosas	6245	Herbar Rosas	30	-32.0703	-71.5208
Haplopappus	litoralis	Chile	Pichidangui, Silla del Gobernador	19	2	1961	Schlegel	3720	CONC	90	-32.1489	-71.4969
Haplopappus	litoralis	Chile	zwischen Los Vilos y los Molles		1	1906	Reiche	sn	SGO	64	-32.1594	-71.52
Haplopappus	litoralis	Chile	carretera panamericana, entre Longotoma y Los Vilos	24	2	1965	Ricardi	5255	CONC	39	-32.2505	-71.4758
Haplopappus	litoralis	Chile	Quintero			1890	Albert	sn	SGO	71	-32.8025	-71.5397
Haplopappus	macrocephalus	Chile	La Campana de Quillota		12	1856	Germain	sn	K	763	-32.9133	-71.1575
Haplopappus	macrocephalus	Chile	Cordillera de Santiago				Philippi		K	1085	-33.373	-70.4381
Haplopappus	macrocephalus	Chile	Quebrada de Cordoba, El Tabo	18	12	1950	Levi Heins	1145	CONC	71	-33.4369	-71.6469
Haplopappus	macrocephalus	Chile	Cuesta Chada	24	11	1994	Ehrhart	494	MSB	618	-33.9283	-70.6486
Haplopappus	macrocephalus	Chile	Lo Chacon a Alhue, cuesta el membrillo, hoja mas angosta	6	12	2013	Rosas	8539	Herbar Rosas	365	-34.0022	-71.2261
Haplopappus	macrocephalus	Chile	Carretera del Cobre, Rancagua-Coya km 17 Strasenrand	20	11	1980	Grau	2458	BM	1070	-34.1961	-70.5808
Haplopappus	macrocephalus	Chile	Carretera del Cobre, km 14,5	25	11	1994	Ehrhart	501	MSB	978	-34.2081	-70.5975
Haplopappus	macrocephalus	Chile	Peumo	20	9	1921	Claude Joseph (Barros?)	sn	US	309	-34.3797	-71.1586
Haplopappus	macrocephalus	Chile	Tagua Tagua, in rupibus apricis montis La Leona		10	1928	Bertero	315	NY	327	-34.43	-71.0217
Haplopappus	macrocephalus	Chile	Cerro Echaurina, San Fernando		10	1925	Montero	10	GH	1025	-34.5392	-71.0247
Haplopappus	macrocephalus	Chile	in collibus San Fernando		12	1931	Gay	921	SGO	420	-34.5758	-71.0361
Haplopappus	macrocephalus	Chile	Entre Nancagua y Puntilla (El Quilin)	14	12	2007	Rosas	5194	BB	245	-34.6733	-71.1736
Haplopappus	macrocephalus	Chile	orilla camino, en risco, sector La Iglesia	13	12	2004	Rosas	2143	BB	787	-34.7542	-70.7025
Haplopappus	macrocephalus	Chile	Valle de Teno	9	5	1978	Grau	217	M	335	-34.905	-71.1114
Haplopappus	macrocephalus	Chile	Villa Prat	7	4	1992	Krauss	134	MSB	98	-35.0736	-71.5914
Haplopappus	macrocephalus	Chile	Curepto		1	1926	Claude Joseph (Barros?)	sn	US	76	-35.1011	-72.0069
Haplopappus	macrocephalus	Chile	Cayon Rio Claro, Los Quenes, Andes de Curico	23	1	1942	Aravena	33390	GH	1100	-35.1358	-70.7467
Haplopappus	macrocephalus	Chile	Hacienda Monte Grande, Curico		12	1924	Werdermann	555	BM	510	-35.1922	-71.075
Haplopappus	macrocephalus	Chile	Panamericana sur, km 220, 3 km sudlich Puente Claro, ca. 200 m	2	12	1994	Ehrhart	564	MSB	200	-35.205	-71.41
Haplopappus	macrocephalus	Chile	Litú	26	10	1990	Grau	5059	MB	200	-35.2472	-71.618
Haplopappus	macrocephalus	Chile	Strasse K 410, San Rafael - Litú, Anstieg zur Kustenkordillere, Pass bei 500 m	2	12	1994	Ehrhart	576	MSB	229	-35.2655	-71.585
Haplopappus	macrocephalus	Chile	Panamericana sur zwischen Talca und Curico, km 232	17	11	1980	Grau	2393	BM	156	-35.2805	-71.4925
Haplopappus	macrocephalus	Chile	Contitucion		10	1921	Claude Joseph (Barros?)	1669	US	88	-35.3269	-72.3839
Haplopappus	macrocephalus	Chile	Above Rio Claro, Talca	4	1	1904	Scott Eliott	388	BM	99	-35.38	-71.6536
Haplopappus	macrocephalus	Chile	1,7 km al Este cruce Maule-Vilches puente	20	1	1988	Rosas	1904	M	388	-35.5742	-71.3114
Haplopappus	macrocephalus	Chile	Cordillera de Talca, El Picazo	26	1	1939	Barros	2106	CONC	1288	-35.5883	-71.0664
Haplopappus	macrocephalus	Chile	Panimavida	19	12	1919	Holway	sn	NY	233	-35.7469	-71.3922
Haplopappus	macrocephalus	Chile	Cordillera de Linares		1	1856	Philippi		W	724	-35.8564	-71.1886
Haplopappus	macrocephalus	Chile	Zufahrt zur Laguna del Maule, steile Hange bei 1680 m	26	1	1981	Grau	2937	M	1680	-35.9433	-70.6011
Haplopappus	macrocephalus	Chile	Laguna del Maule, Abfahrt bei 1750m	26	3	1990	Grau	575	M	1750	-35.9497	-70.5981
Haplopappus	macrocephalus	Chile	camino entre Quirihue y Cauquenes, cerca del estero La Raya	11	1	1983	Matthei y Bustos	16	B	209	-36.1503	-72.4542
Haplopappus	macrocephalus	Chile	Termas de Catillo, 320 m	20	12	1953	Ricardi	2830	B	320	-36.2769	-71.6492
Haplopappus	macrocephalus	Chile	Bureo		2	1926	Claude Joseph (Barros?)	3438	US	243	-36.5925	-71.7736
Haplopappus	macrocephalus	Chile	Cordilleres de Chillan			1855	Germain	sn	BM	1224	-36.91	-71.4986
Haplopappus	macrocephalus	Chile	Los Angeles, Antuco				Montero	6143	M	512	-37.328	-71.7211
Haplopappus	macrocephalus	Chile	austr. Rupibus subalpinis ad Antuco		11	1828	Poeppig	201	BM	602	-37.3328	-71.6278
Haplopappus	macrocephalus	Chile	Los Angeles a Antuco km 42,4 - 43,2			2007	Rosas	5247	Herbar Rosas	410	-37.3686	-71.8758
Haplopappus	macrocephalus	Chile	6 km south of the bridge over the rio Bio Bio	14	11	1990	Lammers	7867	NY	197	-37.6258	-72.2783
Haplopappus	macrocephalus	Chile	Near El Vergel, 10 km outh of Angol	30	12	1935	West	4925	GH	80	-37.8264	-72.6586
Haplopappus	maulinus	Chile	Valle del Rio Maule cerca de Armerillo	26	1	1981	Grau	2942	M	863	-35.6961	-71.0458
Haplopappus	maulinus	Chile	camino a Laguna del Maule, a orillas del Rio	18	12	1971	Parra	3	CONC	1326	-35.7258	-70.6458
Haplopappus	maulinus	Chile	La mina, camino al Melado	17	12	1953	Ricardi	2816	M	854	-35.8689	-71.1131
Haplopappus	maulinus	Chile	sobre rocas algo por encima del paso cubierto Los Condores	10	3	1994	Ehrhart	120	MSB	1757	-35.95	-70.5983
Haplopappus	maulinus	Chile	entre Tanque del Maule y la bocatoma del canal	14	2	1963	Ricardi	1019	CONC	2388	-36.0158	-70.4981
Haplopappus	maulinus	Chile	cordillera de Linares, Los Hualles	1	2	1939	Barros	2211	CONC	573	-36.0853	-71.3814
Haplopappus	maulinus	Chile	cordillera de Parral, Bullileo		1	1975	Torres	sn	CONC	726	-36.2869	-71.4097
Haplopappus	maulinus	Chile	Antuco, cerro El Mirador	10	1	1941	Junge	sn	CONC	1651	-37.3606	-71.6344
Haplopappus	maulinus	Chile	Antuco	21	12	1964	Montero	7037	CONC	1171	-37.4075	-71.6711
Haplopappus	mendocinus	Argentina	Lujan de Cuyo				Sanzin	sn	BA	1226	-33.0439	-69.0953
Haplopappus	mendocinus	Argentina	D. San Rafael, Cuchilla de los palos, La Picaza, margen isq rio diamante				Lagiglia	70	MERL	1600	-34.5492	-68.8464
Haplopappus	mendocinus	Argentina	D. San Rafael, cuesta Los Terneros ruta 144				Marques	94	SI	1190	-34.7119	-68.5667
Haplopappus	mendocinus	Argentina	D. San Rafael, Sierra Pintada, cuesta Los Terneros				Ambrosetti	sn	MERL	1200	-34.7144	-68.5639
Haplopappus	mendocinus	Argentina	D. San Rafael, El Nihuil, grietas rocas cañon rio				Pontusi	sn	MERL	1090	-34.9686	-68.6094
Haplopappus	mendocinus	Argentina	D. San Rafael, El Nihuil, en grutas de las rocas				Ruiz Leal	6951	MERL	1165	-35.0017	-68.6381
Haplopappus	mendocinus	Argentina	D. San Rafael, Salto El Nihuil				Reales	2019	LIL	1272	-35.0153	-68.6606
Haplopappus	mendocinus	Argentina	D. San Rafael, El Nihuil, proximo al dique				Ambrosetti	sn	MERL	1290	-35.0247	-68.6786
Haplopappus	mendocinus	Argentina	D. San Rafael Cerro Nevado				Carette	sn	MERL	1979	-35.6022	-68.6625
Haplopappus	mendocinus	Argentina	D. Malargue, ladera rocosa del cerro El Zaino				Martinez C	1346	MERL	1770	-36.1036	-68.815
Haplopappus	mendocinus	Argentina	D. San Rafael, Agua Escondida				Roig	15486	MERL	1121	-36.1544	-68.3131
Haplopappus	mucronatus	Chile	Huasco, Quebrada El Pretil	14	11	1956	Ricardi	3957	CONC	79	-28.4903	-71.2033
Haplopappus	mucronatus	Chile	cruce R5 a camino a Los Choro Bajos/Totoral	24	1	1979	Clark	1275	CONC	256	-29.3592	-71.1378
Haplopappus	mucronatus	Chile	Llano frente al Tofo				Marticorena, Matthei y Quezada	460	B	374	-29.4531	-71.2019
Haplopappus	mucronatus	Chile	turnoff to El Tofo	24	1	1979	Clark	1279	CONC	444	-29.4967	-71.2286
Haplopappus	mucronatus	Chile	La Higuera		1	1886	Fonck	sn	SGO	559	-29.5092	-71.2058
Haplopappus	mucronatus	Chile	Cuesta Buenos Aires, nordl. La Serena	11	12	1987	Rosas	1361	M	426	-29.5661	-71.2475
Haplopappus	mucronatus	Chile	cuesta Buenos Aires	7	4	2014	Rosas	8758	CONC	467	-29.5675	-71.2444
Haplopappus	mucronatus	Chile	Cuesta Buenos Aires, nordl. La Serena	7	4	1975	Grau	1675	M	455	-29.5711	-71.2433
Haplopappus	mucronatus	Chile	in collibus, Serena		10	1836	Gay	964	SGO	227	-29.855	-71.2081
Haplopappus	mucronatus	Chile	La Serena	2	2	1975	Schwabe	sn	B	234	-29.9642	-71.2181
Haplopappus	mucronatus	Chile	sur les collines, Serena		9	1836	Gay	191	P	221	-29.9703	-71.2189
Haplopappus	mucronatus	Chile	Cuesta de Pelicano, entre estaciones Pelicano y Marqueza	27	1	1941	Wagenknecht	4345	GH	321	-29.9811	-70.9975
Haplopappus	mucronatus	Chile	Colinas de La Serena	21	1	2015	Rosas	9289	CONC	803	-29.9975	-71.1686
Haplopappus	mucronatus	Chile	cruce R5 con Camino a Tongoy	26	1	1979	Clark	1291	CONC	129	-30.3492	-71.4358
Haplopappus	mucronatus	Chile	Estancia Pejerreyes	23	2	1955	Jiles	2730	M	491	-30.3853	-71.2375
Haplopappus	mucronatus	Chile	Fray Jorge, predera hacia Corcovado	22	8	1948	Jiles	729	CONC	359	-30.5986	-71.6647
Haplopappus	mucronatus	Chile	PNFJ, oberer Bereich	26	11	1981	Bayer E.	393	M	537	-30.6456	-71.6875
Haplopappus	mucronatus	Chile	PNFJ north lope along road	21	1	1979	Clark	1295	CONC	307	-30.6508	-71.6697
Haplopappus	mucronatus	Chile	Bosque de Fray Jorge	9	3	1947	Muñoz P.	4047	SGO	556	-30.6603	-71.6817
Haplopappus	mucronatus	Chile	Fray Jorge, parque alta	25	9	1956	Jiles	3026	CONC	602	-30.6728	-71.6753
Haplopappus	mucronatus	Chile	PNFJ Alto de Talinay	24	12	1994	Ehrhart	703	MSB	452	-30.7442	-71.6672
Haplopappus	mucronatus	Chile	Estancia Zorrilla	17	2	1951	Jiles	1947	M	448	-30.8394	-71.5011
Haplopappus	mucronatus	Chile	Talinay	18	10	1958	Jiles	3448	CONC	600	-30.8433	-71.6153
Haplopappus	mucronatus	Chile	Estancia Zorrilla	22	2	1955	Jiles	2729	M	440	-30.8569	-71.5044
Haplopappus	mucronatus	Chile	in collibus Chingoles		2	1837	Gay	726	SGO	870	-31.0975	-71.038
Haplopappus	mucronatus	Chile	roadside of PA Hwy, north of Los Vilos	27	1	1979	Clark	1297	CONC	177	-31.7208	-71.5153
Haplopappus	mucronatus	Chile	fundo Palo Colorado, 8 km E de Pichidangui	9	3	1990	Gonzalez & Teillier	9152	SGO	125	-32.1253	-71.4236
Haplopappus	mucronatus	Chile	Cerros de Chorrillos	1	2	1941	Ruiz	sn	CONC	73	-33.0219	-71.5317
Haplopappus	mucronatus	Chile	near Quilpue, growing in the dry hills	23	2	1964	Zollner	592	GH	154	-33.0361	-71.4664
Haplopappus	mucronatus	Chile	am Marga Marga bei Quilpue	23	2	1964	Zollner	513	CONC	62	-33.0519	-71.5042
Haplopappus	mucronatus	Chile	prope Valparaiso			1831	Cuming	73	BM	287	-33.065	-71.5636
Haplopappus	mucronatus	Chile	Valparaiso		4	1854	Lechler	1494	K	293	-33.0719	-71.5942
Haplopappus	mucronatus	Chile	prope Valparaiso			1825	Macrae	sn	K	293	-33.0719	-71.5942
Haplopappus	multifolius baccharidiformis	Chile	Los Bronces, Relaveducto, Laguna Seca			2007	Rosas	4612	Herbar Rosas	2390	-33.2056	-70.4358
Haplopappus	multifolius baccharidiformis	Chile	Refugio Lagunillas	25	2	1952	Looser	sn	CONC	2153	-33.6106	-70.2908
Haplopappus	multifolius baccharidiformis	Chile	San José de Maipo, Camino a Lagunillas, km 12	8	3	2008	Rosas	5373	BB	1785	-33.6206	-70.3047
Haplopappus	multifolius multifolius	Chile	Rio Blanco, Ojos de Agua	28	3	1959	Schlegel	2412	CONC	2207	-32.858	-70.1733
Haplopappus	multifolius multifolius	Chile	entre Caracoles de Portillo y Juncal	12	1	1981	Kalin	299	CONC	2277	-32.8658	-70.1478
Haplopappus	multifolius multifolius	Chile	21 km al oeste de Portillo	6	1	1967	O'Brien	16	CONC	1769	-32.8908	-70.2242
Haplopappus	multifolius multifolius	Chile	Estacion rio Blanco, al Oriente de la ciudad de Los Andes	20	4	1930	Looser	1318	CONC	1510	-32.9158	-70.2992
Haplopappus	multifolius multifolius	Chile	Colina		12	1889	Philippi	sn	SGO	1997	-33.1911	-70.5067
Haplopappus	multifolius multifolius	Chile	Valle Arrayan	12	4	1987	Grau	sn	Herbar Grau	2083	-33.2308	-70.3936
Haplopappus	multifolius multifolius	Chile	Quebrada Jorquera, cerca del Refugio de Farellones	12	2	1957	Looser	sn	CONC	2290	-33.3511	-70.3178
Haplopappus	multifolius multifolius	Chile	Strasse nach Farellones, Kurve 20	22	11	1994	Ehrhart	461	MSB	2320	-33.3544	-70.3186
Haplopappus	multifolius multifolius	Chile	Farellones				Rosas	5427	Herbar Rosas	2298	-33.3547	-70.3183
Haplopappus	multifolius multifolius	Chile	Peñalolen, Casa de Piedra	12	9	1926	Looser	sn	CONC	1730	-33.453	-70.4917
Haplopappus	multifolius multifolius	Chile	juxta El Salto de San Ramon	21	5	1882	Ball	sn	K	2226	-33.4697	-70.4539
Haplopappus	multifolius multifolius	Chile	Macul	1	3	1923	Barros	2195	US	1750	-33.4964	-70.4708
Haplopappus	multifolius multifolius	Chile	Melosas	20	2	1953	Bravo	sn	CONC	1641	-33.9425	-70.1881
Haplopappus	multifolius ovalifolius	Chile	rio Colorado	24	4	1943	Schlegel	93	CONC	1359	-32.8511	-70.37
Haplopappus	multifolius ovalifolius	Chile	Los Andes, 20 kms al Este	9	4	2014	Rosas	8762	CONC	1070	-32.8597	-70.4297
Haplopappus	multifolius ovalifolius	Chile	Camino Internacional a 20,4 km de Los Andes			2008	Rosas	5450	Herbar Rosas	1061	-32.8603	-70.4275
Haplopappus	multifolius ovalifolius	Chile	Camino internacional a Portillo, Guardia Vieja	13	2	1995	Ehrhart	820	MSB	1620	-32.9031	-70.2592
Haplopappus	multifolius ovalifolius	Chile	Salto del Soldado, FC Trasandino	15	4	1933	Looser	2671	GH	1318	-32.9072	-70.3622
Haplopappus	multifolius ovalifolius	Chile	North end of Rio Blanco	31	1	1979	Clark	1334	CONC	1591	-32.9158	-70.3008
Haplopappus	multifolius ovalifolius	Chile	Valle Los Leones, am Stausse	2	4	1982	Grau	330	Herbar Grau	1955	-32.9694	-70.2625
Haplopappus	multifolius ovalifolius	Chile	Strasse nach Portillo	31	1	1981	Grau	2969	BM	1628	-33.3444	-70.3478
Haplopappus	multifolius ovalifolius	Chile	Portillo		2	1973	Silva	sn	CONC	1578	-33.3456	-70.3508
Haplopappus	multifolius ovalifolius	Chile	Las Condes	1	4	1933	Pirion	2998	GH	1247	-33.37	-70.4014
Haplopappus	multifolius ovalifolius	Chile	Maitenes, Rio Colorado				Looser	sn	CONC	1433	-33.5155	-70.2105
Haplopappus	multifolius ovalifolius	Chile	Río Maipo, Fundo Cruz de Piedra km 68,5			2007	Rosas	4814	Herbar Rosas	2854	-34.1953	-69.9039
Haplopappus	nahuelbutae	Chile	Trongol Alto	12	1	2009	Rosas	6216	BB	883	-37.5567	-73.2328
Haplopappus	nahuelbutae	Chile	cerca del limite sur, Fundo Solano, Los Alpes, Cord. De Nahuelbuta	17	1	1958	Eyerdam	10282	US	828	-37.685	-72.9075
Haplopappus	nahuelbutae	Chile	Angol, Nahuelbuta	6	1	1923	Barros	3379	CONC	1290	-37.803	-73.02
Haplopappus	nahuelbutae	Chile	Cordillera de Nahuelbuta, Nationalpark	24	3	1968	Grau	sn	MSB	1290	-37.8033	-73.02
Haplopappus	nahuelbutae	Chile	PN Nahuelbuta	16	2	1967	Ricardi	5373	CONC	1290	-37.8033	-73.02
Haplopappus	ochagavianus	Chile	Tulahuen		4	1924	Barros	2740	CONC	1789	-30.9386	-70.7322
Haplopappus	ochagavianus	Chile	cerca de Quillota			1857	Germain	sn	K	1277	-32.9256	-71.1519
Haplopappus	ochagavianus	Chile	cerro La Campana, miradorl del Guanaco	22	3	1987	Grau	sn	M	1820	-32.9514	-71.1203
Haplopappus	ochagavianus	Chile	cerro La Campana, acantilado al pie de La Campana	17	11	1994	Ehrhart	366	MSB	1642	-32.9567	-71.1203
Haplopappus	ochagavianus	Chile	cerro La Campana	31	3	1931	Garaventa	1874	GH	1642	-32.9567	-71.1203
Haplopappus	ochagavianus	Chile	PN La Campana, Sector La Mina	6	3	2008	Rosas	5365	BB	1500	-32.9572	-71.1211
Haplopappus	ochagavianus	Chile	Marga-Marga, Paso Hondo				Jaffuel	sn	CONC	170	-33.0836	-71.4094
Haplopappus	ochagavianus	Chile	Altos de Tiltil		4	1895	Jutuis	sn	SGO	1905	-33.1183	-71.0153
Haplopappus	parvifolius	Chile	R5, y road to Freirina	23	1	1979	Clark	1272	CONC	403	-28.5797	-70.8433
Haplopappus	parvifolius	Chile	Alto del Carmen, camino Los Naturales			2010	Rosas	7098	Herbar Rosas	2020	-28.6861	-70.4536
Haplopappus	parvifolius	Chile	Sarco	29	2	2012	Rosas	7954	Herbar Rosas	68	-28.8281	-71.4211
Haplopappus	parvifolius	Chile	Q. El Pelicano, Barranquito, camino Vallenar a La Serena	16	2	1968	Ricardi	5560	CONC	1359	-29.1114	-70.7764
Haplopappus	parvifolius	Chile	San Felix, La Puntilla, km 50.1			2008	Rosas	6145	Herbar Rosas	1655	-29.1133	-70.4406
Haplopappus	parvifolius	Chile	La Silla	11	1	1983	Eichendorf	4	M	1777	-29.2183	-70.7461
Haplopappus	parvifolius	Chile	cruce R5 and road to Choro Bajos/Totoral	24	1	1979	Clark	1277	CONC	256	-29.3592	-71.1378
Haplopappus	parvifolius	Chile	El Tofo, nödl. La Serena	11	12	1987	Rosas	1354	M	384	-29.4558	-71.2039
Haplopappus	parvifolius	Chile	Frente a El Tofo	18	2	1966	Ricardi, Marticorena y Matthei	1694	B	394	-29.4628	-71.2036
Haplopappus	parvifolius	Chile	cuesta Buenos Aires	31	7	1973	Grau	23	M	306	-29.5822	-71.2458
Haplopappus	parvifolius	Chile	Juan Soldado	5	2	1968	Silva	sn	CONC	155	-29.6544	-71.3061
Haplopappus	parvifolius	Chile	Los Llanos, Estero de Guanta	17	1	1926	Johnston	6243	GH	1755	-29.8253	-70.3567
Haplopappus	parvifolius	Chile	La Serena, 5 km al Norte, cerca de control de Carabineros			2006	Rosas	3659	Herbar Rosas	13	-29.8283	-71.2653
Haplopappus	parvifolius	Chile	Coquimbo, El Faro	15	9	1980	Montero	11951	CONC	84	-29.9381	-71.3422
Haplopappus	parvifolius	Chile	ex arenosis et rupestribus Chilenibus juxta Coquimbo, ineunte Majo				Ball	sn	K	58	-29.9508	-71.353
Haplopappus	parvifolius	Chile	56 miles from Vicuña	10	4	1979	Clark	1289	CONC	390	-29.9872	-70.9536
Haplopappus	parvifolius	Chile	Coquimbo		1	1903	Hill	278	K	122	-30.0036	-71.4005
Haplopappus	parvifolius	Chile	nordchilenische Küste, 30º, Coquimbo	13	10	1898	Therese	374	M	122	-30.0036	-71.4005
Haplopappus	parvifolius	Chile	Coquimbo		1	1924	Werdermann	269	BM	122	-30.0036	-71.4005
Haplopappus	parvifolius	Chile	Coquimbo, dry hills		1	1906	Sargent	sn	GH	430	-30.0094	-71.3108
Haplopappus	parvifolius	Chile	Aeródromo Pan de Azucar	3	7	1948	Wagenknecht	793	GH	123	-30.0153	-71.2475
Haplopappus	parvifolius	Chile	Q. de Talca. Cam Ser Vic Km 40	10	1	1941	Wagenknecht	4443	GH	338	-30.0258	-71.0383
Haplopappus	parvifolius	Chile	In collibus Andacollo		9	1836	Gay	794	SGO	1077	-30.2197	-71.0969
Haplopappus	parvifolius	Chile	24 miles from quebrada Millahue	30	1	1979	Clark	1321	CONC	121	-31.8114	-71.4986
Haplopappus	paucidentatus	Chile	Cordillera de Linares			1873	Philippi	sn	SGO	724	-35.8564	-71.1886
Haplopappus	paucidentatus	Chile	2 km pasado el paso cubierto Los Condores, a Laguna del Maule	27	1	1982	Bayer	618	M	1772	-35.9514	-70.5936
Haplopappus	paucidentatus	Chile	acantilado en el Paso Cubierto Los Condores	26	1	1981	Grau	2940	M	1779	-35.9517	-70.5953
Haplopappus	paucidentatus	Chile	Laguna del Maules, cascada Juan Faundez	26	3	1990	Grau	579	M	1839	-35.9561	-70.5647
Haplopappus	paucidentatus	Chile	Cuesta Los Condores	12	3	2014	Rosas	8747	CONC	1865	-35.9564	-70.5905
Haplopappus	paucidentatus	Chile	Atacalco - estacion Recinto		1	1943	Pfister	sn	CONC	772	-36.8522	-71.6472
Haplopappus	paucidentatus	Chile	Shangri La	20	3	1994	Grau	sn	MSB	1530	-36.8792	-71.4658
Haplopappus	paucidentatus	Chile	Nevados de Chillan, Garganta del Diablo	22	4	1968	Grau	sn	M	1986	-36.8858	-71.4272
Haplopappus	paucidentatus	Chile	grava bajo los glaciares en las Termas de Chillan	23	3	1982	Bayer	782	M	1921	-36.8997	-71.4042
Haplopappus	paucidentatus	Chile	noreste de las Trancas	21	3	1975	Grau	1466	M	1141	-36.9072	-71.5153
Haplopappus	paucidentatus	Chile	Refugio Aserradero	5	12	1981	Grau	3272	M	1375	-36.9169	-71.4381
Haplopappus	paucidentatus	Chile	Faldas del Volcan Antuco	16	2	1960	Ricardi	5186	M	1511	-37.3742	-71.3417
Haplopappus	paucidentatus	Chile	PN Laguna del Laja			2008	Rosas	5345	Herbar Rosas	1423	-37.3767	-71.3614
Haplopappus	paucidentatus	Chile	Faldas del Volcan Antuco, 11.3 km al Sur del Refugio de Sky	19	2	1988	Stuessy y Baeza	11044	CONC	1390	-37.3775	-71.3183
Haplopappus	paucidentatus	Chile	El Roble	2	2	1929	Barros	3060	CONC	1525	-37.3989	-71.4008
Haplopappus	paucidentatus	Chile	Pico Pilque, Antuco		2	1829	Poeppig	203	GH	1476	-37.4125	-71.425
Haplopappus	paucidentatus	Chile	Antuco				Reed	sn	K	1450	-37.4264	-71.2822
Haplopappus	paucidentatus	Chile	Faldas del Volcan Antuco, 2.9 km al S E del Refugio de Sky	20	2	1988	Stuessy y Baeza	11088	CONC	1430	-37.4333	-71.2833
Haplopappus	paucidentatus	Chile	Rio Queuco, Fundo Pitril, camino a Trapa Trapa Km 18	16	3	1979	Rodriguez	1216	CONC	951	-37.72	-71.273
Haplopappus	paucidentatus	Chile	Trapatrapa				Volkmann	sn	SGO	1039	-37.7425	-71.2222
Haplopappus	paucidentatus	Argentina	Trolope			1944	O'Donell	2179	GH	1580	-37.7803	-71.5669
Haplopappus	paucidentatus	Chile	Quilleco, cerro del Padre, cord del Biobio	11	2	1939	Barros	2100	CONC	700	-37.7825	-71.8444
Haplopappus	paucidentatus	Argentina	camino a Baños del Copahue, 15 km E del pueblo en rio Agrio			1985	King y Heinz	9400	K	1537	-37.8242	-70.9333
Haplopappus	paucidentatus	Argentina	Termas de Copahue, bosques de Araucaria			1940	Cabrera	6263	US	1682	-37.865	-71.5844
Haplopappus	paucidentatus	Argentina	Chenque Pehuen			1967	Schajovskoy	222	M	1363	-38.0908	-70.7969
Haplopappus	paucidentatus	Chile	camino a Laguna Verde entre Tolhuaca y Laguna Malleco, Bajo Araucarias	9	1	1988	Rosas	1877	M	1002	-38.2214	-71.7478
Haplopappus	paucidentatus	Chile	Termas de Tolhuaca	20	2	1935	Montero	2193	GH	1123	-38.2375	-71.7375
Haplopappus	paucidentatus	Chile	Chilpa		1	1896	Neger	sn	CONC	884	-38.3297	-71.8069
Haplopappus	paucidentatus	Chile	Altos del Bio Bio		1	1896	Neger	sn	M	1056	-38.6297	-71.148
Haplopappus	paucidentatus	Chile	Volcan Llaima		2	1927	Werdermann	1259	BM	1134	-38.6892	-71.8439
Haplopappus	paucidentatus	Chile	km 140 Ralcolepoy			2008	Rosas	5384	Herbar Rosas	907	-39.0619	-71.3528
Haplopappus	paucidentatus	Chile	Termas Rio Blanco	20	2	1935	Montero	2193	CONC	870	-39.0956	-71.6205
Haplopappus	paucidentatus	Chile	PN Villarica, al pie del Volcan Lanin	9	2	1994	Finckh	5214	MSB	1260	-39.5855	-71.5025
Haplopappus	paucidentatus	Chile	Valdivia				Hollermeyer	466	W	970	-40.0808	-71.6811
Haplopappus	paucidentatus	Argentina	Cascada Maipu			1947	De Barba	1846	US	847	-40.1375	-71.2761
Haplopappus	paucidentatus	Argentina	Coloniauiza, Bariloche			1945	De Barba	381	GH	791	-41.0922	-71.5119
Haplopappus	paucidentatus	Argentina	cerro Otto, lago Nahuel Huapi			1940	Cabrera	5843	GH	1331	-41.1431	-71.375
Haplopappus	paucidentatus	Argentina	Valle Escondido			1925	Comber	347	K	818	-41.7028	-71.605
Haplopappus	paucidentatus	Argentina	Esquel, al E, cerro Nahuel Pan, zona basal de pendiente N			1974	Pichiermoll	7370	K	1142	-42.8489	-71.265
Haplopappus	paucidentatus	Argentina	Futalaufquen, Laúnica			1945	Rohmeder	17	GH	577	-42.8925	-71.6205
Haplopappus	philippii	Chile	Totoral, pueblo	5	12	2008	Rosas	6136	BB	149	-27.8964	-70.965
Haplopappus	philippii	Chile	Yerbas Buenas cerca de Carrizal		1	1872	King	sn	SGO	1170	-28.0458	-70.2528
Haplopappus	philippii	Chile	Algarrobal hacia Carrizal Bajo, 8 km de la carretera al W	9	12	1987	Rosas	1242	M	380	-28.1003	-70.6908
Haplopappus	philippii	Chile	Frente a Estacion Algarrobal	8	1	1973	Marticorena	608	CONC	436	-28.1411	-70.6503
Haplopappus	philippii	Chile	Cruce R5 y Algarrobal	21	1	1979	Clark	1269	CONC	449	-28.1489	-70.6408
Haplopappus	philippii	Chile	Canto del Agua	17	9	1957	Ricardi	4420	CONC	275	-28.1503	-70.8519
Haplopappus	philippii	Chile	Huasco de Atacama			1876	Philippi	sn	W	96	-28.4786	-71.1819
Haplopappus	philippii	Chile	Freirina	27	1	1947	Pfister	sn	CONC	114	-28.5119	-71.1075
Haplopappus	philippii	Chile	Maitencillo, al W de Vallenar, ca 1,6 k al S pasado sub estacion electrica en planicie base de cerro	13	12	2005	Rosas	3223	BB	260	-28.5403	-70.9158
Haplopappus	philippii	Chile	Vallenar, alrededores de la Quebrada del Gilgero	11	11	1956	Ricardi	3889	CONC	996	-28.5797	-70.5781
Haplopappus	philippii	Chile	Q El Jilgero			2011	Rosas	7865	Herbar Rosas	609	-28.5869	-70.6769
Haplopappus	philippii	Chile	Vallenar, cerro lado sur	13	8	1966	Montero	7539	CONC	523	-28.61	-70.7811
Haplopappus	philippii	Chile	Tranque Santa Juana, algo al Oeste	26	11	2006	Rosas	4283	BB	673	-28.6761	-70.603
Haplopappus	pinea	Chile	La Hualtata	30	3	1956	Jiles	2986	CONC	2967	-30.6406	-70.7128
Haplopappus	pinea	Chile	Portezuelo El Buitre	29	3	1956	Jiles	2980	CONC	2766	-30.6533	-70.7489
Haplopappus	pinea	Chile	Cuesta El Espino, cima	5	3	2015	Rosas	9039	Herbar Rosas	2010	-31.3317	-71.1208
Haplopappus	pinea	Chile	Cuesta El Espino, cima	16	4	2014	Rosas	8774	Herbar Rosas	2020	-31.3319	-71.1194
Haplopappus	pinea	Chile	Cuesta El Espino, cima	8	11	2006	Rosas	4166	BB	2025	-31.3331	-71.1175
Haplopappus	pinea	Chile	Cajon de Los Pelambres	1	1	1996	Niemeyer	15	CONC	2050	-31.8022	-70.5625
Haplopappus	pinnatifidus	Chile	Rio Colorado		11	1934	Milner	sn	CONC	1126	-32.8586	-70.4064
Haplopappus	pinnatifidus	Chile	Los Andes, 20 kms al Este	9	4	2014	Rosas	8761	CONC	1070	-32.8597	-70.4297
Haplopappus	pinnatifidus	Chile	Camino Internacional a20,4 km de Los Andes	13	4	8	Rosas	5449	BB	1061	-32.8603	-70.4275
Haplopappus	pinnatifidus	Chile	steep embakments on N side of Hwy menos 1 km est of Rio Colorado, just w ofa hydroelctric station	31	1	1979	Clark	1332	CONC	1104	-32.8639	-70.4114
Haplopappus	pinnatifidus	Chile	Cuesta Chacabuco			1832	Bridges	221	BM	782	-32.998	-70.7114
Haplopappus	pinnatifidus	Chile	Baños de Colina				Macrae	sn	K	966	-33.1836	-70.6
Haplopappus	pinnatifidus	Chile	Renca				Philippi	sn	SGO	534	-33.3972	-70.7378
Haplopappus	pinnatifidus	Chile	Cordillera de Santiago		10	1902	Neger	sn	M	1026	-33.4106	-70.4992
Haplopappus	pinnatifidus	Chile	Cerro San cristobal				Philippi	sn	SGO	655	-33.4231	-70.6242
Haplopappus	pinnatifidus	Chile	in saxosis, San Fernando		12	1931	Gay	338	P	490	-34.5675	-70.8964
Haplopappus	pinnatifidus	Chile	Copin		4	1924	Claude Joseph	2745	CONC	297	-35.1489	-71.6864
Haplopappus	poeppigianus	Chile	camino de Zapallar a Papudo		8	1950	Hartwig	sn	CONC	203	-32.5158	-71.4672
Haplopappus	poeppigianus	Chile	Cuesta El Melón, arriba	6	3	2008	Rosas	5364	BB	632	-32.6111	-71.2389
Haplopappus	poeppigianus	Chile	Cuesta El melon	12	11	1994	Ehrhart	271	MSB	682	-32.6128	-71.2397
Haplopappus	poeppigianus	Chile	Valp, la Cruz, fundo Sta Ana	21	1	1938	Behn	24409	CONC	531	-32.8342	-71.175
Haplopappus	poeppigianus	Chile	Bei Concon	28	10	1969	Schwabe	sn	B	72	-32.9397	-71.4944
Haplopappus	poeppigianus	Chile	Zwischem Runge und Tiltil	18	11	1994	Grau	sn	M	694	-33.0469	-70.933
Haplopappus	poeppigianus	Chile	El Arrayan, prpe Las Condes		4	1933	Pirion	2994	GH	937	-33.3542	-70.4811
Haplopappus	poeppigianus	Chile	Cerro San cristobal	16	9	1917	Skottsberg	980	NY	655	-33.4231	-70.6242
Haplopappus	poeppigianus	Chile	Cerro Chena, San Bernardo	20	2	1968	Mahn	2392	M	656	-33.5994	-70.7322
Haplopappus	poeppigianus	Chile	In Collibus aridis prope Santiago			1855	Philippi	558	P	717	-33.6139	-70.5467
Haplopappus	poeppigianus	Chile	Hac. Del principal			1870	Izquierdo	sn	M	753	-33.6697	-70.5247
Haplopappus	poeppigianus	Chile	Bureo		2	1926	Claude Joseph (Barros?)	3991	US	257	-36.5975	-71.7728
Haplopappus	praetermissus	Chile	El Pangue			2008	Rosas	5437	Herbar Rosas	1518	-30.1492	-70.68
Haplopappus	pulchellus	Chile	La Rampla, en el camino de Ovalle a Combarbala	22	9	1944	Wagenknecht	5189	GH	444	-30.8222	-70.9689
Haplopappus	pulchellus	Chile	Los Vilos, Qda al N			2008	Rosas	5362	Herbar Rosas	13	-31.0017	-71.1767
Haplopappus	pulchellus	Chile	Cuesta El Espino, sector sur weste	17	12	1987	Rosas	1605	M	1672	-31.3286	-71.0922
Haplopappus	pulchellus	Chile	carret panam, puente estero Millahue	4	10	1980	Marticorena	9508	B	19	-31.6033	-71.5222
Haplopappus	pulchellus	Chile	Alrededores de Illapel	22	9	1960	Jiles	3745	M	416	-31.6042	-71.1483
Haplopappus	pulchellus	Chile	camino de Illapel a Mincha, colinas arriba del Rio Choapa	23	11	1935	West	3933	GH	306	-31.6361	-71.3197
Haplopappus	pulchellus	Chile	Rio Illapel	16	2	1962	Jiles	4149	M	333	-31.6514	-71.1794
Haplopappus	pulchellus	Chile	valle del Choapa, 10 km al Sur de Illapel	20	3	1981	Grau	3139	M	254	-31.663	-71.255
Haplopappus	pulchellus	Chile	Manquehua	21	8	1951	Jiles	2009	M	1331	-31.675	-70.9408
Haplopappus	pulchellus	Chile	Chalinga km 4,9			2007	Rosas	5102	Herbar Rosas	628	-31.7494	-70.9539
Haplopappus	pulchellus	Chile	Las Cañas	13	10	1953	Jiles	2398	M	482	-31.7519	-71.3011
Haplopappus	pulchellus	Chile	Cuesta Cavilolen, 24 km de Illapel hacia Los Vilos	21	11	1938	Worth	16655	GH	684	-31.7653	-71.3158
Haplopappus	pulchellus	Chile	Santa Rosa de Salamanca		11	1956	Sacre, M	sn	CONC	640	-31.7761	-70.9503
Haplopappus	pulchellus	Chile	Salamanca	28	11	1971	Zoellner	7142	CONC	640	-31.7761	-70.9503
Haplopappus	pulchellus	Chile	De Puerto Oscuro a Canela km 7			2007	Rosas	5192	Herbar Rosas	366	-31.8364	-71.5133
Haplopappus	pulchellus	Chile	Entre Los Vilos y Cavilolen	13	11	1994	Ehrhart	289	MSB	123	-31.8553	-71.3805
Haplopappus	pulchellus	Chile	Los Vilos, 9,4 km al Norte			2008	Rosas	5945	Herbar Rosas	83	-31.8969	-71.4905
Haplopappus	pulchellus	Chile	Los Andes, 20 kms al Este	9	4	2014	Rosas	8763	CONC	1070	-32.8597	-70.4297
Haplopappus	pulchellus	Chile	Santa Rosa de Los Andes, Ex regione inferiori Andinum chilensium		5	1882	Ball	sn	K	954	-32.9036	-70.6833
Haplopappus	pulchellus	Chile	Cuesta de Chacabuco, cima	2	12	2004	Rosas	2095	BB	1362	-32.9553	-70.7053
Haplopappus	pulchellus	Chile	Limache, Cerro Tres Puentes	19	9	1929	Looser	956	GH	156	-33.0325	-71.2608
Haplopappus	pulchellus	Chile	Limache, Cuesta La Dormida	3	11	1940	Behn	sn	NY	1099	-33.0622	-71.0164
Haplopappus	pulchellus	Chile	Valparaiso				Bertero	1037	P	293	-33.0719	-71.5942
Haplopappus	pulchellus	Chile	Valle del Maipo	29	10	1969	Schwabe	sn	B	528	-33.6678	-70.7853
Haplopappus	pulchellus	Chile	Angostura de Paine	4	12	1932	Looser	2677	GH	492	-33.9194	-70.7275
Haplopappus	pulchellus	Chile	in sterilis siccis locis flumen Cahapoal, Rancagua		12	1818	Bertero	314	G	494	-34.1853	-70.7819
Haplopappus	pulchellus	Chile	Baños de Cauquenes				Philippi	sn	M	796	-34.2503	-70.5511
Haplopappus	pulchellus	Chile	Colchagua, en colinas basalticas				Gay	978	P	507	-34.6653	-71.0544
Haplopappus	pulchellus	Chile	Hacienda Monte Grande, Curico		12	1924	Werdermann	537	G	510	-35.1922	-71.075
Haplopappus	pulchellus	Chile	Panamericana Sur, km 220, 3 km sudlich Puente Claro, ca. 200 m	2	12	1994	Ehrhart	563	MSB	200	-35.205	-71.41
Haplopappus	pulchellus	Chile	Colbun	29	3	1981	Grau	3150	M	303	-35.6936	-71.3769
Haplopappus	pulchellus	Chile	Linares, Cuesta Melado	19	9	1982	Bayer	3150	M	636	-35.7392	-71.0722
Haplopappus	punctatus	Chile	Farellones, Loma al Sur			2008	Rosas	5428	Herbar Rosas	2316	-33.3628	-70.3055
Haplopappus	punctatus	Chile	Maipo				Reiche	sn	SGO	655	-33.6517	-70.6403
Haplopappus	punctatus	Chile	in pascuis stereibus ad ripas flumen Maipo		2	1819	Bertero	1819	P	449	-33.7261	-70.7972
Haplopappus	punctatus	Chile	San Fernando			1833	Gay	sn	G	410	-34.5822	-71.0405
Haplopappus	punctatus	Chile	In pedregosis, San Fernando, in fluvio Tinguiririca		2	1831	Gay	299	B	403	-34.6433	-70.9464
Haplopappus	punctatus	Chile	Colchagua			1876	Philippi	sn	G	362	-34.6758	-71.0422
Haplopappus	punctatus	Chile	cerro Condell	8	1	1922	Barros	2127	CONC	276	-34.9775	-71.2272
Haplopappus	punctatus	Chile	Cordillera de Curico					sn	SGO	743	-35.0075	-70.8261
Haplopappus	punctatus	Chile	Itahue, Fundo El Colorado	2	2	1952	Garaventa	4961	CONC	152	-35.1136	-71.4633
Haplopappus	punctatus	Chile	Talca, fundo san Isidro		1	1958	Tejada	sn	CONC	400	-35.5303	-71.2344
Haplopappus	punctatus	Chile	1,7 km al este cruce Maule-Vilches	20	1	1988	Rosas	1905	M	424	-35.5742	-71.2978
Haplopappus	punctatus	Chile	Maule	8	12	1892	Kuntze	sn	NY	336	-35.64	-71.3578
Haplopappus	punctatus	Chile	Itata		1	1877	Philippi	sn	SGO	82	-36.6042	-72.4789
Haplopappus	punctatus	Chile	ad praedium Cucha cucha				Humboldt	sn	B	124	-36.623	-72.4531
Haplopappus	punctatus	Chile	Chillan	2	1	1904	Elliot	333	BM	102	-36.6289	-72.1511
Haplopappus	punctatus	Chile	Weg Quillon nach Nueva Aldea	1	3	1981	Grau	3067	M	113	-36.68	-72.4653
Haplopappus	punctatus	Chile	Bei Quillon	23	5	1995	Ehrhart	839	M	104	-36.7456	-72.5011
Haplopappus	punctatus	Chile	camino entre Tomeco y Cabrero, 2 km antes de Tomeco	3	3	1980	Marticorena	1667	B	139	-36.9908	-72.5997
Haplopappus	punctatus	Chile	Yumbel, estacion, 3-4 km hacia ruta 5	13	1	1988	Rosas	1886	M	112	-37.0847	-72.5261
Haplopappus	punctatus	Chile	Yumbel	17	1	1928	Barros	2126	CONC	145	-37.11	-72.5733
Haplopappus	punctatus	Chile	Cholguan	20	2	2008	Rosas	5341	BB	240	-37.1639	-72.0792
Haplopappus	punctatus	Chile	an den PA nordl Salto del Laja	7	4	1968	Grau	sn	M	135	-37.2128	-72.3883
Haplopappus	punctatus	Chile	Pangal del Laja, ostl der PA am rio Laja			1988	Rosas	1889	M	135	-37.2131	-72.3892
Haplopappus	punctatus	Chile	30 miles fron junction of PA Hwy and road to Antuco	8	2	1979	Clark	1398	CONC	455	-37.3331	-71.8075
Haplopappus	punctatus	Chile	Antuco, cerro Pilque	18	2	1938	Barros	2116	CONC	1615	-37.3603	-71.6292
Haplopappus	punctatus	Chile	austr. glareos ad Antuco			1828	Poeppig	205	BM	1521	-37.428	-71.4222
Haplopappus	punctatus	Chile	16 miles from Santa Barbara	9	12	1979	Clark	1400	CONC	298	-37.7117	-71.8205
Haplopappus	punctatus	Argentina	San Carlos de Bariloche			1975	Schwabe	sn	B	859	-41.1147	-71.2025
Haplopappus	punctatus aff	Chile	Planicie Q. de Ramon, entre parcelas de Conaf			2005	Rosas	2231	Herbar Rosas	1434	-33.4297	-70.4692
Haplopappus	pusillus	Chile	Rio Torca, Las Galenas	12	2	1961	Jiles	3783	CONC	2269	-31.1178	-70.663
Haplopappus	pusillus	Chile	Junta de Piuquenes, Rio del Sobrante	13	2	1939	Morrison	17309	GH	2617	-32.19	-70.5467
Haplopappus	pusillus	Chile	Baños del Inca	15	1	1886	Borchers	sn	BM	2875	-32.8358	-70.1308
Haplopappus	pusillus	Chile	Portillo, 9 km del Hotel, laderas entre camino en Z	20	12	1987	Rosas	1706	M	2407	-32.8608	-70.1433
Haplopappus	pusillus	Chile	Ojos de Agua				Bridges	224	BM	2284	-32.8614	-70.2128
Haplopappus	pusillus	Chile	Camino Internacional a Portillo, Rio Juncal	13	2	1995	Ehrhart	816	MSB	2278	-32.8722	-70.1492
Haplopappus	pusillus	Chile	Mina Disputada, 3 km antes de Perez Caldera	17	1	1964	Marticorena	676	CONC	2623	-33.2128	-70.3367
Haplopappus	racemiger	Chile	Huasco, lado Sur	12	9	1978	Montero	11015	CONC	377	-28.4931	-71.2378
Haplopappus	racemiger	Chile	Q La Escoria	14	12	2011	Rosas	7867	Herbar Rosas	1717	-28.5	-70.4814
Haplopappus	racemiger	Chile	Cuesta Buenos Aires	13	4	2006	Rosas	3656	BB	436	-29.5775	-71.243
Haplopappus	racemiger	Chile	Central Los Molles, Acueducto, km 7,3 1º tunel			2007	Rosas	4716	Herbar Rosas	2489	-30.7456	-70.4894
Haplopappus	racemiger	Chile	Estancia Zorrilla	1	3	1950	Jiles	1674	CONC	397	-30.8442	-71.5142
Haplopappus	racemiger	Chile	Mina Quemada Alta			2007	Rosas	4734	Herbar Rosas	1790	-30.8819	-70.8456
Haplopappus	racemiger	Chile	Camino de los tuneles, entre Limahuida und Tunel Las Hastas	14	11	1994	Ehrhart	303	MSB	664	-31.8558	-71.1503
Haplopappus	racemiger	Chile	Camino de los tuneles, vor Tunel La Hastas	2	11	1997	Ehrhart	1408	M	862	-31.888	-71.16
Haplopappus	reicheanus	Chile	Cerro Tabaco, Putaendo			1986	Gajardo		EIF	1623	-32.6269	-70.7958
Haplopappus	reicheanus	Chile	San Felipe			1925	Joseph	3812	US	1623	-32.6555	-70.8006
Haplopappus	reicheanus	Chile	Cerro Colunquen			1924	Joseph	2740	CONC	1435	-32.8183	-70.7497
Haplopappus	reicheanus	Chile	Altos de Tiltil			1895	J Philippi		SGO	1561	-33.1225	-71.0003
Haplopappus	reicheanus	Chile	Altos de Chicauma			2018	Garcia et al	5053	EIF	1560	-33.1844	-70.933
Haplopappus	reicheanus	Chile	Altos de Chicauma			2009	Garcia y Diaz	4362	CONC	1440	-33.1867	-70.933
Haplopappus	remyanum	Chile	Rio Turbio, locis elevatis			1861	Volckmann	sn	SGO	1903	-29.9528	-70.17
Haplopappus	remyanum	Chile	Rio Turbio, El Elqui,			1860	Gay	sn	K	1778	-29.9814	-70.2305
Haplopappus	remyanum	Chile	Cerro tololo	6	2	1975	Silva	sn	CONC	2111	-30.1747	-70.8019
Haplopappus	remyanum	Chile	Portezuelo 3 Cruces km 29,9	8	4	2008	Rosas	5438	BB	1845	-30.2075	-70.653
Haplopappus	remyanum	Chile	Tres Cruces, en el camino de Vicuña a Hurtado desde 1600 a 2000 m	28	1	1941	Wagenknecht	4340	GH	1881	-30.2103	-70.6519
Haplopappus	remyanum	Chile	Camino de Vicuña a Hurtado, km 30	4	12	1996	Ehrhart & Sondereger	96	MSB	1899	-30.2122	-70.6517
Haplopappus	remyanum	Chile	Portezuelo 3 Cruces	25	8	2012	Rosas	8068	Herbar Rosas	1982	-30.2181	-70.6497
Haplopappus	remyanum	Chile	bajando de Portezuelo Tres Cruces	18	10	1980	Grau	2252	M	1935	-30.2217	-70.6544
Haplopappus	remyanum	Chile	cordillera de Ovalle, La Hualtata	30	3	1959	Jiles	2981	M	2184	-30.6222	-70.7397
Haplopappus	remyanum	Chile	Las Mollacas, Cord. de Illapel		1	1838	Philippi	sn	SGO	2087	-30.7194	-70.6839
Haplopappus	remyanum	Chile	Central Los Molles, Acueducto, km 7,8			2007	Rosas	4718	Herbar Rosas	2498	-30.7456	-70.4947
Haplopappus	remyanum	Chile	cordillera de Ovalle, Morro Blanco, Cabreria	16	1	1949	Jiles	1246	M	1723	-30.7925	-70.7336
Haplopappus	remyanum	Chile	Cerro de Huatulaume, Ovalle				Geisse	sn	SGO	2183	-30.8592	-70.9014
Haplopappus	remyanum	Chile	Mina Quemada Alta	16	3	2007	Rosas	4733	Herbar Rosas	1889	-30.8808	-70.8475
Haplopappus	remyanum	Chile	Rio Grande, km 13,7 del cruce a Ramaditas			2006	Rosas	3621	Herbar Rosas	1826	-30.9483	-70.5092
Haplopappus	remyanum	Chile	Tulahuen		9	1934	Grandjot	203	CONC	1819	-30.9872	-70.685
Haplopappus	remyanum	Chile	Limari: Rio Torca,	12	2	1961	Jiles	3754	M	1546	-31.0733	-70.7086
Haplopappus	remyanum	Chile	Pelambres			2010	Rosas	6794	Herbar Rosas	2610	-31.7739	-70.5197
Haplopappus	remyanum	Chile	Pelambres	21	3	2007	Rosas	4739	Herbar Rosas	2480	-31.7747	-70.525
Haplopappus	rengifoanus	Chile	Taltal	1	9	1909	Reiche	sn	K	139	-25.4253	-70.4653
Haplopappus	rengifoanus	Chile	El Tofo,	17	9	1962	Weisser	sn	CONC	564	-29.4458	-71.2536
Haplopappus	rengifoanus	Chile	turnoff to El Tofo	24	1	1979	Clark	1278	CONC	444	-29.4967	-71.2286
Haplopappus	rengifoanus	Chile	La Higera			1886	Fonk	sn	SGO	581	-29.5164	-71.2072
Haplopappus	rengifoanus	Chile	P.A. Hwy y camino al El Tofo in and near artificial pass thougth a hill	24	1	1979	Clark	1284	CONC	492	-29.5197	-71.2353
Haplopappus	rengifoanus	Chile	Cuesta Buenos Aires, nordlich La Serena	7	4	1975	Grau	1674	M	582	-29.5586	-71.2481
Haplopappus	rengifoanus	Chile	Cuesta Buenos Aires	13	11	1987	Rechinger	63690	M	582	-29.5586	-71.2481
Haplopappus	rengifoanus	Chile	panamericana, km 517, Anstieg Zur Cuesta Buenos Aires	26	11	1980	Grau	2516	M	460	-29.5672	-71.245
Haplopappus	rengifoanus	Chile	Cuesta Buenos Aires	13	4	2006	Rosas	3655	BB	436	-29.5775	-71.243
Haplopappus	rengifoanus	Chile	Cuesta Buenos Aires	27	3	2006	Rosas	3609	BB	413	-29.5808	-71.2403
Haplopappus	rengifoanus	Chile	5 km sudlich Los Hornos	30	10	1997	Parker	sn	MSB	174	-29.6572	-71.305
Haplopappus	rengifoanus	Chile	Cuesta de Porotitos, 26 km north of La Serena	29	10	1990	Lammers, Baeza y Peñailillo	7602	CONC	166	-29.7169	-71.3072
Haplopappus	rengifoanus	Chile	Cerro Grande				Gay	189	P	348	-29.9419	-71.2247
Haplopappus	retinervius	Chile	Ovalle, rio Palomo	10	1	1956	Jiles	2968	CONC	1669	-30.695	-70.5844
Haplopappus	retinervius	Chile	Los Molles, arriba de la central			2006	Rosas	3427	Herbar Rosas	2200	-30.7258	-70.4986
Haplopappus	retinervius	Chile	Central Los Molles, Bocatoma	9	4	2008	Rosas	5440	BB	1740	-30.7314	-70.5283
Haplopappus	retinervius	Chile	38 km from Rapel and 3 km from hydroelectric plant Los Molles	29	1	1979	Clark	1315	CONC	1523	-30.7369	-70.5594
Haplopappus	retinervius	Chile	cerro Huatulame		1	1890	Geisse	sn	SGO	1806	-30.8653	-70.9108
Haplopappus	retinervius	Chile	Mina Quemada Alta			2007	Rosas	4557	Herbar Rosas	1966	-30.8778	-70.8478
Haplopappus	retinervius	Chile	cuesta El Espino	17	3	1981	Jiles	6570	CONC	1678	-31.3303	-71.0919
Haplopappus	retinervius	Chile	Cuesta El Espino, cima	16	4	2014	Rosas	8775	CONC	2046	-31.3328	-71.1192
Haplopappus	retinervius	Chile	Salamanca - Cuncumen, 37 km nach Salamanca	1	11	1997	Ehrhart	1399	M	747	-31.8711	-70.8281
Haplopappus	retinervius	Chile	Petorca, cerro	16	9	1937	Montero	3178	CONC	893	-32.2308	-70.9206
Haplopappus	rigidus	Chile	pasado Machuca a Turipite			2008	Rosas	5557	Herbar Rosas	3605	-22.7142	-68.0536
Haplopappus	rigidus	Chile	Socaire, al Oeste			2008	Rosas	5561	Herbar Rosas	3073	-23.57	-67.9186
Haplopappus	rigidus	Chile	Socaire	1	2	1885			SGO	3213	-23.5792	-67.8947
Haplopappus	rigidus	Chile	Peine		12	1949	Bohme	sn	NY	2446	-23.6819	-68.0589
Haplopappus	rigidus	Chile	Cerros Colorados, cruce a Monturaqui - Neurara			2011	Rosas	7434	Herbar Rosas	3513	-24.225	-68.5108
Haplopappus	rigidus	Chile	Subida cuesta del Inca	10	10	1983	Kalin	1316	CONC	3882	-24.2692	-68.5014
Haplopappus	rigidus	Argentina	Salta, cerro El Frontón			1926	Catalano	8	SI	3900	-24.3253	-66.1111
Haplopappus	rigidus	Argentina	Salta, lomas al SO del Salar de Pastos Grandes			1924	Catalano	sn	BA	3831	-24.6953	-66.7314
Haplopappus	rigidus	Chile	Alto de Varas			1856	Philippi	sn	W	3548	-24.7578	-69.1928
Haplopappus	rigidus	Argentina	Salta, Sijes a Tincalayu, 20 km			1986	Charpin	20795	SI	3923	-24.7919	-66.7583
Haplopappus	rigidus	Chile	Sierra de Varas, Aguada de Varas		2	1926	Werdermann	1001	B	3409	-24.8211	-69.1808
Haplopappus	rigidus	Chile	Pastos Largos Est!			2013	Rosas	8376	Herbar Rosas	3501	-25.2231	-69.3122
Haplopappus	rigidus	Chile	Cord. Rio Figueroa, Co. Paredones		1	1926	Werdermann	967	B	3758	-27.5108	-69.3789
Haplopappus	rosulatus	Chile	Quebrada de La Plata	18	10	1990	Bayer E.	4948	MSB	548	-24.7058	-70.5344
Haplopappus	rosulatus	Chile	Paposo	2	12	1988	A. Hoffmann	sn	CONC	635	-25.0369	-70.4483
Haplopappus	rosulatus	Chile	Quebrada Matancilla	3	12	1988	A. Hoffmann	263	CONC	450	-25.105	-70.4419
Haplopappus	rosulatus	Chile	Vicinity of Aguada Grande (Cachinal de La Costa of Philippi), near Antof-Atac provincial boundary	17	12	1925	Johnston	5815	GH	170	-26.178	-70.6339
Haplopappus	rosulatus	Chile	Paihuano, Elqui	1	3	1946	Roesner	6496	CONC	1625	-30.0153	-70.4636
Haplopappus	schumannii	Chile	Aconcagua, El Romeral	28	12	1944	Biese	662	GH	519	-32.8521	-71.0177
Haplopappus	schumannii	Chile	Rio del Soldado	28	10	1997	H. Parker	sn	MSB	536	-32.9158	-70.3583
Haplopappus	schumannii	Chile	Cord Rio san Fransisco, Fierro Carrera		2	1925	Werdermann	633	CONC	2667	-33.2131	-70.335
Haplopappus	schumannii	Chile	hills at edge of La Parva	2	2	1979	Clark	1347	CONC	2738	-33.3322	-70.2917
Haplopappus	schumannii	Chile	Farellones, La Parva	13	4	1982	Grau	3319	M	2736	-33.3386	-70.2886
Haplopappus	schumannii	Chile	Farellones a la Parva km 2	7	3	2008	Rosas	5369	BB	2534	-33.3475	-70.3058
Haplopappus	schumannii	Chile	Farellones, refugio	9	2	1957	Looser	sn	B	2438	-33.3533	-70.3136
Haplopappus	schumannii	Chile	camino a casa de piedra, Farellones	11	2	1957	Garaventa	5367	CONC	2359	-33.3597	-70.2967
Haplopappus	schumannii	Chile	Farellones, richtung Valle Nevado	28	1	1994	Klingenberg	sn	MSB	2586	-33.3622	-70.2661
Haplopappus	schumannii	Chile	Farellones	27	1	2009	Rosas	6250	BB	2385	-33.3647	-70.2883
Haplopappus	schumannii	Chile	mounts above Rio Colorado	22	1	1900	Hastings	445	NY	1689	-33.4947	-70.1886
Haplopappus	schumannii	Chile	La Obra	5	11	1922	Montero	1433	CONC	1141	-33.5753	-70.4703
Haplopappus	schumannii	Chile	top of ski slope near grazing area at Lagunillas	19	2	1990	De Vore	1289	CONC	2364	-33.6022	-70.2867
Haplopappus	schumannii	Chile	Melipilla, Morro El Buey, mountains near Santiago	21	9	1958	Godley	30	SGO	767	-33.7339	-71.14
Haplopappus	scrobiculatus	Chile	in saxosis andinum Ovalle (Rio Molles)		2	1837	Gay	732	SGO	3061	-30.7372	-70.3472
Haplopappus	scrobiculatus	Chile	Cord de Ovalle, Quebrada Larga	16	2	1958	Jiles	3439	M	2819	-30.7411	-70.3881
Haplopappus	scrobiculatus	Chile	Rio Mostazal, Mina Mantos Grandes			2007	Rosas	4570	Herbar Rosas	2959	-30.8911	-70.5517
Haplopappus	scrobiculatus	Chile	Rio Mostazal	15	3	2007	Rosas	4730	BB	3036	-30.8944	-70.5533
Haplopappus	scrobiculatus	Chile	Nacimiento del rio Torca, Tulahuen		1	1890	Philippi	sn	SGO	2758	-31.0989	-70.645
Haplopappus	scrobiculatus	Chile	Cordillera de Combarbala, Potrero Grande	20	2	1965	Jiles	4558	M	2726	-31.3105	-70.8353
Haplopappus	scrobiculatus	Chile	Cordillera de Combarbala, La Pantanosa	11	1	1973	Jiles	6090	CONC	2944	-31.3455	-70.8333
Haplopappus	scrobiculatus	Chile	cerro La Yerba Loca, 2 horas a caballo arriba de La Vega Escondida	20	12	1938	Morrison	16944	GH	2720	-31.8639	-70.5055
Haplopappus	scrobiculatus	Argentina	Valle de Horcones, valleuperior de Aconcagua			1897	Gosse	sn	K	3045	-32.7972	-69.9447
Haplopappus	scrobiculatus	Argentina	Polvaredas			1971	Ellemberg	4613	US	2312	-32.7983	-69.6614
Haplopappus	scrobiculatus	Argentina	Las Cuevas			1904	Elliot	455	BM	3124	-32.8133	-70.3505
Haplopappus	scrobiculatus	Argentina	Puente del Inca, laderasecas			1946	Sparre	1521	K	2879	-32.8192	-69.9347
Haplopappus	scrobiculatus	Argentina	Puente del Inca			1899	Rogers	sn	K	2771	-32.8211	-69.9172
Haplopappus	scrobiculatus	Chile	entre Caracoles y Cristo Redentor	14	4	1933	Looser	2673	GH	3157	-32.8336	-70.0922
Haplopappus	scrobiculatus	Chile	Portillo	9	4	2014	Rosas	8766	CONC	2892	-32.8383	-70.1319
Haplopappus	scrobiculatus	Chile	Portillo	20	12	1987	Rosas	1692	M	2858	-32.8392	-70.1294
Haplopappus	scrobiculatus	Chile	entre estacion Portillo y Caracoles FC Trasandino	14	4	1933	Looser	2674	GH	2812	-32.8439	-70.1322
Haplopappus	scrobiculatus	Chile	Complejo fronterizo Libertadores			2007	Rosas	4648	Herbar Rosas	2970	-32.8469	-70.1158
Haplopappus	scrobiculatus	Chile	Cam inter a Portillo, frontera	11	2	1995	Ehrhart	812	MSB	2987	-32.8478	-70.1186
Haplopappus	scrobiculatus	Chile	cerca de Portillo, en laderas rocosas	22	1	1939	Goodspeed	23338	K	3003	-32.8478	-70.1172
Haplopappus	scrobiculatus	Chile	arriba de Juncal		1	1930	Elliot	sn	GH	2408	-32.8606	-70.1433
Haplopappus	scrobiculatus	Chile	Juncal	16	1	1964	Marticorena	632	B	2339	-32.8886	-70.1369
Haplopappus	scrobiculatus	Chile	Los Bronces, Cajon Dolores			2007	Rosas	4596	Herbar Rosas	3250	-33.1508	-70.3131
Haplopappus	scrobiculatus	Chile	Fierro Carrera		2	1925	Werdermann	634	BM	2755	-33.185	-70.3353
Haplopappus	scrobiculatus	Chile	La Parva	3	4	1982	Grau	3317	M	3104	-33.3294	-70.278
Haplopappus	scrobiculatus	Chile	bajo la cancha de ski de Valle Nevado				Klingenberg	sn	MSB	2992	-33.3514	-70.2511
Haplopappus	scrobiculatus	Chile	Valle Nevado, Frente control			2005	Rosas	2361	Herbar Rosas	2903	-33.3558	-70.2531
Haplopappus	scrobiculatus	Chile	Curicó		1	1928	Claude-Joseph	5299	US	2507	-35.1939	-70.515
Haplopappus	setulosus	Chile	Curicó, Potrero Grande	21	1	1927	Barros	5246	CONC	1445	-35.2019	-70.8836
Haplopappus	setulosus	Chile	Curicó		1	1928	Claude Joseph	5246	US	525	-35.2203	-71.028
Haplopappus	setulosus	Chile	Cauquenes, 14 millas (22km) , colinas con arbustos, comun			1979	Clark y Brown	1377	CONC	200	-35.8667	-72.4333
Haplopappus	setulosus	Chile	Camino Cauquenes - Chanco			2006	Oscar Fernandez	1564	CONC	200	-35.8733	-72.3892
Haplopappus	setulosus	Chile	Chillan, Bureo	20	2	1940	Barros	2117	CONC	257	-36.5975	-71.7728
Haplopappus	setulosus	Chile	Zwischem Mulchen und Los Angeles	10	1	1981	Grau	2734	BM	198	-37.4408	-72.37
Haplopappus	stelliger	Chile	El Pangues entre Vicuña - Hurtado			2008	Rosas	5436	Herbar Rosas	1527	-30.1492	-70.68
Haplopappus	stelliger	Chile	in saxosis andinum, Ovalle			1837	Gay	805	SGO	1791	-30.6886	-70.5811
Haplopappus	stelliger	Chile	Coquimbo	11	1	1905	Gay	31	P	1900	-30.7375	-70.5008
Haplopappus	stolpii	Chile	Santiago				Caldcleugh	sn	G	657	-33.6994	-70.6644
Haplopappus	stolpii	Chile	Cordillera de Popeta		1	1881	Philippi	sn	SGO	1640	-34.4492	-70.678
Haplopappus	stolpii	Chile	Cordillera de San Fernando				Stolp	sn	SGO	441	-34.6142	-70.9161
Haplopappus	stolpii	Chile	Palguin (Palhuen)		2	1928	Claude Joseph	4898	CONC	448	-35.2	-72.0792
Haplopappus	stolpii	Chile	Constitucion			1881	Azocart	sn	SGO	285	-35.3678	-72.3994
Haplopappus	stolpii	Chile	Linares, vega de Ancoa		2	1949	A. Vasquez	sn	CONC	235	-35.8989	-71.4911
Haplopappus	stolpii	Chile	14 miles from Cauquenes	6	2	1979	Clark	1376	CONC	163	-35.9603	-72.2567
Haplopappus	stolpii	Chile	4 km sudostlich Quirihue	17	11	2001	Grau y Davies	2801	MSB	150	-36.318	-72.5481
Haplopappus	stolpii	Chile	Bureo		2	1926	Claude Joseph	3441	US	215	-36.5672	-71.8133
Haplopappus	stolpii	Chile	Cerros cerca de Cayumanqui	8	1	1959	Marticorena	129	CONC	108	-36.6336	-72.5064
Haplopappus	stolpii	Chile	22 miles from juncion of PA y road to Concepcion	27	2	1979	Clark	1386	CONC	195	-36.6922	-72.5683
Haplopappus	stolpii	Chile	two miles northeast of Florida	18	2	1958	Eyerdam	10699	US	271	-36.795	-72.6208
Haplopappus	stolpii	Chile	Concepcion, cerro Caracol	25	3	1933	Looser	2670	GH	140	-36.8403	-73.0225
Haplopappus	stolpii	Chile	ostlich Hualqui, Richttung Yumbel	7	2	1981	Grau	2999	M	265	-36.9747	-72.8494
Haplopappus	stolpii	Chile	Cabrero a Yumbel, cruce a Paso Hondo km 1,6 - 1,8	13	3	2008	Rosas	5407	BB	132	-36.9894	-72.5392
Haplopappus	stolpii	Chile	16 miles from Santa Barbara	9	2	1979	Clark	1399	CONC	298	-37.7117	-71.8205
Haplopappus	stolpii	Chile	Angol		3	1887	Philippi	sn	SGO	306	-37.7994	-72.7475
Haplopappus	stolpii	Chile	Collipulli, falda cerro Pan de Azucar	4	2	1947	Ricardi	sn	CONC	835	-37.9678	-72.5011
Haplopappus	taeda	Chile	Cord. De La campana, Limache	19	2	1928	Garaventa	1397	GH	1002	-32.9439	-71.1539
Haplopappus	taeda	Chile	Cerro de Campana, near Quilpue	24	2	1963	Zoellner	196	GH	1313	-32.9608	-71.1205
Haplopappus	taeda	Chile	El Granizo, cerro Campana	10	3	1974	Zoellner	7491	CONC	1239	-32.9639	-71.1205
Haplopappus	taeda	Chile	Limache, El Roble	11	1	1932	Garaventa	2786	CONC	1466	-33.0089	-71.0153
Haplopappus	taeda	Chile	Alfalfal			1888	Miers Cox	sn	SGO	1494	-33.4956	-70.1717
Haplopappus	taeda	Chile	Agua de la vida, cajon de Los Cipreces				Dessauer	sn	SGO	1627	-34.4867	-70.428
Haplopappus	taeda	Chile	hacienda de Cauquenes, Cajon Cypress, Agua de la Vida			1875	Dessauer	sn	M	1627	-34.4867	-70.428
Haplopappus	taeda	Chile	Termas del Flaco	7	3	1990	Bayer E.	4649	M	1516	-34.9289	-70.4897
Haplopappus	taeda	Chile	Termas del Flaco km 40			2008	Rosas	5424	Herbar Rosas	1516	-34.9289	-70.4897
Haplopappus	taeda	Chile	Rocky outcrop overlooking Rio Tinguiririca	4	2	1979	Clark	1358	CONC	1558	-34.9311	-70.4869
Haplopappus	taeda	Chile	Quebrada unos 3 km al oeste del Hotel			2004	Rosas	2166	Herbar Rosas	1633	-34.935	-70.4717
Haplopappus	taeda	Chile	Tal de rio Teno, 32 km ostlich Los Queñes, Abzweigung zum rio Colorado	3	12	1994	Ehrhart	606	MSB	1381	-35.0572	-70.5156
Haplopappus	taeda	Chile	Este of Maitenes	5	2	1979	Clark	1371	CONC	1646	-35.0589	-70.4853
Haplopappus	taeda	Chile	Tal de rio Teno, Richtung Planchon, 4 km von reten	2	3	1995	Ehrhart	859	MSB	1429	-35.0642	-70.5117
Haplopappus	taeda	Chile	Camino de Curico a paso Vergara, 34 kms al interior de Los Queñes	9	3	1967	Marticorena y Matthei	827	B	1445	-35.0847	-70.4978
Haplopappus	taeda	Chile	Pichuante	5	3	1956	Saa	sn	CONC	1486	-35.085	-70.4983
Haplopappus	taeda	Chile	Teno - Tal, bei der Mundung des Rio Malo in den Rio Vergara	29	3	1975	Grau	1588	M	1545	-35.0981	-70.4869
Haplopappus	taeda	Chile	Puente Los Queñes, 30,3 km al Oriente			2006	Rosas	3598	Herbar Rosas	1515	-35.0997	-70.4908
Haplopappus	taeda	Chile	Rio Teno	12	4	2014	Rosas	8770	CONC	1531	-35.1039	-70.4889
Haplopappus	uncinatus	Chile	Alicahue	13	11	1976	Zollner	9928	CONC	967	-32.3603	-70.7308
Haplopappus	uncinatus	Chile	San Felipe	25	7	1975	Zollner	8181	CONC	858	-32.763	-70.7503
Haplopappus	uncinatus	Chile	Quintero	25	2	2002	Grau	sn	M	45	-32.8047	-71.5325
Haplopappus	uncinatus	Chile	5 km al este de Los Andes en ruta 60	31	1	1979	Clark	1329	CONC	927	-32.8325	-70.5631
Haplopappus	uncinatus	Chile	Los Andes, cerro La Virgen	19	9	1940	Looser	4232	GH	960	-32.8372	-70.5905
Haplopappus	uncinatus	Chile	Rio Colorado		11	1934	Milner	sn	CONC	1135	-32.8569	-70.4075
Haplopappus	uncinatus	Chile	Camino Internacional a20,4 km de Los Andes			2008	Rosas	5451	Herbar Rosas	1061	-32.8603	-70.4275
Haplopappus	uncinatus	Chile	Guardia Vieja	20	12	1987	Rosas	1725	M	1613	-32.9036	-70.2681
Haplopappus	uncinatus	Chile	Saladillo, Rio Blanco	23	2	1957	Silva	sn	CONC	1483	-32.9153	-70.2989
Haplopappus	uncinatus	Chile	camino internacional, Puente Crosby	27	11	1994	Ehrhart	538	MSB	1529	-32.9253	-70.2892
Haplopappus	uncinatus	Chile	Concon, Camino orilla mar	28	10	1969	Schwabe	sn	B	39	-32.928	-71.5289
Haplopappus	uncinatus	Chile	Cuesta Chacabuco			2012	Rosas	8195	Herbar Rosas	1200	-32.9497	-70.6878
Haplopappus	uncinatus	Chile	Valle Los Leones, am Stausse (embalse)	2	4	1982	Grau	3301	M	2017	-32.9717	-70.26
Haplopappus	uncinatus	Chile	Montenegro	9	10	1884	Borchers	sn	BM	739	-33.0036	-70.8814
Haplopappus	uncinatus	Chile	camino de Runge a Caleu, km 3,2				Grau	sn	MSB	751	-33.0114	-70.9197
Haplopappus	uncinatus	Chile	entre Runge y Tiltil	18	11	1994	Grau	sn	M	694	-33.0467	-70.9333
Haplopappus	uncinatus	Chile	Valparaiso				Lechler	sn	M	91	-33.0544	-71.6133
Haplopappus	uncinatus	Chile	Termas de Colina	18	9	1941	Looser	sn	B	977	-33.1842	-70.6014
Haplopappus	uncinatus	Chile	entre Perez Caldera y Maitenes	11	12	1954	Skottsberg	11070	CONC	1559	-33.3081	-70.3578
Haplopappus	uncinatus	Chile	camino a Farellones, parte recta despues de la primera serpentina	2	11	1990	Grau	sn	M	1602	-33.3469	-70.3522
Haplopappus	uncinatus	Chile	El Arrayan, prpe Las Condes	11	9	1955	Schlegel	777	B	111	-33.35	-70.4667
Haplopappus	uncinatus	Chile	camino a Farellones, curva 6-7	20	11	2001	Davies	21	M	111	-33.3531	-70.3272
Haplopappus	uncinatus	Chile	Manquehue		8	1957	Gunckel	32028	CONC	1049	-33.3594	-70.5808
Haplopappus	uncinatus	Chile	puente Ñilgue, rio Mapocho		11	1940	Looser	4229	GH	1310	-33.3647	-70.4575
Haplopappus	uncinatus	Chile	camino a Farellones, km 19	19	11	1994	Ehrhart	400	MSB	1067	-33.3697	-70.4375
Haplopappus	uncinatus	Chile	Renca		10	1882			B	778	-33.3914	-70.7089
Haplopappus	uncinatus	Chile	cordillera de Peñalolen		10	1920	Jaffuel	302	GH	1148	-33.5003	-70.5006
Haplopappus	uncinatus	Chile	Rio Colorado	10	11	1963	Zollner	316	GH	1097	-33.5722	-70.3444
Haplopappus	uncinatus	Chile	Manzano, FFCC al Volcan	3	12	1927	Montero	249	K	976	-33.5747	-70.4067
Haplopappus	uncinatus	Chile	El Manzano, a Rio Colorado	3	12	1927	Montero	252	GH	981	-33.58	-70.3944
Haplopappus	uncinatus	Chile	Las Vertientes		12	1958	Gunckel	33368	CONC	943	-33.5836	-70.4692
Haplopappus	uncinatus	Chile	El Toyo	12	10	1939	Looser	986	GH	1013	-33.6783	-70.3433
Haplopappus	uncinatus	Chile	El Melocoton	30	10	1966	Villaroel	sn	CONC	1097	-33.6992	-70.3378
Haplopappus	uncinatus	Chile	Rio Cachapoal		10	1829	Bertero	314	P	447	-34.1975	-70.8369
Haplopappus	uncinatus	Chile	Pencahue				Grau	sn	MSB	245	-34.4361	-71.1731
Haplopappus	uncinatus	Chile	Colchagua				Philippi	sn	W	362	-34.6758	-71.0422
Haplopappus	undulatus	Chile	El Calvario			2012	Rosas	7908	Herbar Rosas	1900	-29.7153	-70.4955
Haplopappus	undulatus	Chile	Marquesa			2008	Rosas	6165	Herbar Rosas	2675	-29.7664	-70.6253
Haplopappus	undulatus	Chile	Q. Marquesa, al fondo 62,7 - 63-7 km del cruce con R 41			2006	Rosas	3417	Herbar Rosas	2555	-29.7669	-70.6258
Haplopappus	undulatus	Chile	Cordillera de Combarbala, Cuesta Chiquita	18	2	1965	Jiles	4526	CONC	1306	-31.2364	-70.933
Haplopappus	undulatus	Chile	Cordillera de Combarbala, Cuesta Chiquita - Hacienda Ramadilla	16	2	1974	Jiles	6167	CONC	1392	-31.2453	-70.9372
Haplopappus	undulatus	Chile	Alicahue			2013	Rosas	8370	Herbar Rosas	2411	-32.2978	-70.5306
Haplopappus	undulatus	Chile	Farellones, Loma del Viento			2002	Grau	sn	M	2609	-32.3486	-70.3042
Haplopappus	undulatus	Chile	Cerro Gloria	27	2	1972	Zollner	5437	CONC	2575	-32.8511	-70.2172
Haplopappus	undulatus	Chile	Vor Farellones	9	2	1979	Clark	1352	CONC	2208	-33.3561	-70.323
Haplopappus	undulatus	Chile	an der Strasse von Santiago nach Valle Nevado, kurz nach der Abzweigung nach Farellones	28	1	1994	Klingenberg	sn	MSB	2500	-33.3678	-70.273
Haplopappus	undulatus	Chile	San Gabriel, Maipotal		1	1939	Grandjot	3431	CONC	1372	-33.7808	-70.228
Haplopappus	undulatus	Chile	Lo Valdes (cerca Laguna del Morado)		2	1951	Muñoz P.	sn	CONC	2370	-33.785	-70.0725
Haplopappus	undulatus	Chile	PN El Morado			2009	Rosas	6223	Herbar Rosas	2270	-33.7986	-70.0753
Haplopappus	undulatus	Chile	Cajon de Morales	11	11	1963	Ricardi, Marticorena y Matthei	897	CONC	2253	-33.8019	-70.0739
Haplopappus	undulatus	Chile	El Morado, hacia la laguna			2005	Rosas	2331	Herbar Rosas	2160	-33.8067	-70.0714
Haplopappus	undulatus	Chile	Monumento Nac El Morado, Laguna El Morado			2007	Rosas	4821	Herbar Rosas	2220	-33.8075	-70.0708
Haplopappus	undulatus	Chile	PN El Morado	11	1	1991	Teillier, Pauchard y Garcia	2360	CONC	2155	-33.81	-70.0689
Haplopappus	undulatus	Chile	Cajon del Maipo, Minenweg Lo Valdes zu den Baños Colina	24	3	1981	Grau	3112	BM	2361	-33.8161	-70.0014
Haplopappus	undulatus	Chile	Cord. De Santiago, Lo Valdes - Volcantal - Maipotal		3	1933	Grandjot	1273	GH	2205	-33.8192	-70.0219
Haplopappus	undulatus	Chile	Lo Valdes		1	1936	Grandjot	1126	CONC	1944	-33.828	-70.0442
Haplopappus	valparadisiacus	Chile	Los Vilos, camino al Norte	10	9	1982	Montero	12444	CONC	104	-31.7789	-71.4969
Haplopappus	valparadisiacus	Chile	Los Vilos, al Norte	8	4	2014	Rosas	8759	CONC	55	-31.8453	-71.5172
Haplopappus	valparadisiacus	Chile	Los Vilos		1	1899	Reiche	sn	SGO	129	-31.9325	-71.4853
Haplopappus	valparadisiacus	Chile	Panam Norte km 160	12	11	1994	Ehrhart	270	MSB	48	-32.3511	-71.4375
Haplopappus	valparadisiacus	Chile	Zapallar, dunas hacia Cachagua	17	3	1917	Behn	sn	CONC	59	-32.5742	-71.4567
Haplopappus	valparadisiacus	Chile	Horcon		9	1959	Gunckel	sn	CONC	68	-32.72	-71.4833
Haplopappus	valparadisiacus	Chile	Quintero, dunas del cerro La Cruz	17	1	1954	Navas	sn	CONC	42	-32.7703	-71.5297
Haplopappus	valparadisiacus	Chile	Quintero, Loncura		2	1925	Gunckel	sn	CONC	21	-32.7825	-71.5047
Haplopappus	valparadisiacus	Chile	Quintero		11	1953	Gunckel	sn	CONC	45	-32.8047	-71.5325
Haplopappus	valparadisiacus	Chile	Ritoque, Dunas de Horcon			2008	Rosas	5274	Herbar Rosas	10	-32.8647	-71.4917
Haplopappus	valparadisiacus	Chile	Concon		10	1886	F. Philippi	sn	SGO	43	-32.9286	-71.5108
Haplopappus	valparadisiacus	Chile	Valparaiso, costa hacia Concon				Grau	1605	MSB	109	-32.9475	-71.5444
Haplopappus	valparadisiacus	Chile	en rupestribus maritimis Valparaiso		1	1930	Bertero	1038	G	50	-33.0244	-71.6433
Haplopappus	valparadisiacus	Chile	Valparaiso, acantilados			1830	Bridges	sn	K	240	-33.0533	-71.6544
Haplopappus	valparadisiacus	Chile	Algarrobo		10	1960	Hochstetter	sn	CONC	60	-33.3689	-71.6697
Haplopappus	valparadisiacus	Chile	Tejas Verdes	18	10	1950	Gunckel	sn	CONC	123	-33.6233	-71.6011
Haplopappus	valparadisiacus	Chile	Pichilemu a Chorrillo	21	1	1929	Montero	781	GH	16	-34.3633	-71.9792
Haplopappus	valparadisiacus	Chile	Pichilemu, camino al cementerio	7	12	1973	Montero	9262	CONC	40	-34.4186	-72.0269
Haplopappus	valparadisiacus	Chile	Camino de Cahuil a Pangal		2	1954	Arriagada M	sn	CONC	162	-34.5183	-72.0072
Haplopappus	velutinus illinitus	Chile	San Fernando a Termas del Flaco km 8,4 pasado de la Central Termoelectrica en construcción			2008	Rosas	5415	Herbar Rosas	738	-34.7347	-70.728
Haplopappus	velutinus illinitus	Chile	Upeo	6	12	1975	Zollner	8463	CONC	574	-35.1155	-71.0222
Haplopappus	velutinus illinitus	Chile	El Picazo	26	12	1936	Barros	2131	CONC	315	-35.5061	-71.2794
Haplopappus	velutinus illinitus	Chile	camino a Vilches Alto, 2 km despues del cruce con camino a Laguna del Maule	21	1	1990	Gardner,KneesyVore	4423	CONC	428	-35.5744	-71.2969
Haplopappus	velutinus illinitus	Chile	Bellotos del Melado			2006	Rosas	3515	Herbar Rosas	462	-35.8517	-71.2778
Haplopappus	velutinus illinitus	Chile	Linares, Vivero Fiscal	4	1	1949	Barros	sn	CONC	171	-35.8556	-71.5753
Haplopappus	velutinus illinitus	Chile	Robleria, camino a El Melado	15	12	1953	Ricardi	2777	M	512	-35.8611	-71.2611
Haplopappus	velutinus illinitus	Chile	Los Hualles			1938	Barros	2204	CONC	413	-36.0839	-71.3922
Haplopappus	velutinus longipes	Chile	Baños de Cauquenes	3	4	1931	Looser	2016	GH	796	-34.2503	-70.5511
Haplopappus	velutinus longipes	Chile	8 millas desde Termas del Flaco, 100 m N del camino	4	2	1979	Clark	1365	CONC	1661	-34.9422	-70.4617
Haplopappus	velutinus longipes	Chile	Termas del Flaco, cerro al NO del Hotel	22	1	1988	Rosas	1943	M	1898	-34.9522	-70.4294
Haplopappus	velutinus longipes	Chile	El Planchon	12	4	2014	Rosas	8771	CONC	1817	-35.1239	-70.4983
Haplopappus	velutinus longipes	Chile	camino de Curico a Laguna de Teno, 7 km antes de la Laguna	29	3	1973	Marticorena	77	CONC	2277	-35.138	-70.5164
Haplopappus	velutinus longipes	Chile	camino a Lagunas del Teno, curvas a 2060	27	2	1982	Bayer	695	M	2060	-35.1539	-70.4819
Haplopappus	velutinus longipes	Chile	valle del rio Teno, entrada a la Laguna	29	3	1975	Grau	1555	M	2600	-35.1617	-70.5344
Haplopappus	velutinus longipes	Chile	Rio Teno, Mina BioBio en Valle del Rio Colorado	3	3	1995	Ehrhart	901	MSB	1389	-35.2036	-70.8783
Haplopappus	velutinus longipes	Chile	Quebrada Huinganes	11	5	1946	Looser	5167	GH	537	-36.2511	-71.4167
Haplopappus	velutinus velutinus	Chile	Tulahuen, Rio Grande, mina Los Pingos			2006	Rosas	3620	Herbar Rosas	1829	-30.9503	-70.5117
Haplopappus	velutinus velutinus	Chile	Combarbala al interior			2008	Rosas	6071	Herbar Rosas	1638	-31.2561	-70.8753
Haplopappus	velutinus velutinus	Chile	camino de Los Tuneles, despues de Tunel Las Palmas	14	11	1994	Ehrhart	318	MSB	758	-32.1244	-71.1692
Haplopappus	velutinus velutinus	Chile	Cerro La campana, Palmar de Ocoa	22	10	1949	Garaventa	6534	CONC	943	-32.955	-71.1047
Haplopappus	velutinus velutinus	Chile	Cerro La Campana, mina La Pronosticada	22	11	1936	Looser	sn	CONC	1380	-32.9589	-71.1247
Haplopappus	velutinus velutinus	Chile	Cerro La Campana	10	12	1996	Ehrhart	1083	MSB	1155	-32.9639	-71.1225
Haplopappus	velutinus velutinus	Chile	Cerro La Campana, Cajon de San Pedro	14	4	1933	Garaventa	2864	GH	1105	-32.9642	-71.1256
Haplopappus	velutinus velutinus	Chile	Cerro La Campana, partes mas bajas	22	3	1987	Grau	sn	M	653	-32.9758	-71.13
Haplopappus	velutinus velutinus	Chile	Runge hacia Caleu	16	11	1994	Ehrhart	347	MSB	1093	-32.9956	-70.9403
Haplopappus	velutinus velutinus	Chile	Caleu, cerro El Roble		10	1937	Grandjot	sn	M	1536	-33.0058	-71.0197
Haplopappus	velutinus velutinus	Chile	Cuesta La Dormida	5	10	1930	Looser	1329	GH	1195	-33.0589	-70.9994
Haplopappus	velutinus velutinus	Chile	Cuesta La Dormida, Ladera Oeste	18	11	1980	Grau	2423	BM	1036	-33.0628	-71.0214
Haplopappus	velutinus velutinus	Chile	Cuesta La Dormida, cumbre a 1200 m	7	12	1952	Kausel	3470	NY	130	-33.0636	-71.0097
Haplopappus	velutinus velutinus	Chile	Sierra encima Villa Alemana		10	1939	Landeman	263	K	537	-33.0855	-71.3236
Haplopappus	velutinus velutinus	Chile	Las Viscachas, unos 10 km desde La Dormida	7	12	1938	Morrison	16743	GH	1979	-33.0858	-71.028
Haplopappus	velutinus velutinus	Chile	Rio Colina juntas con Rio Leones (predio Santa Filomena)	21	1	2011	Rosas	7221	Herbar Rosas	2230	-33.1028	-70.4794
Haplopappus	velutinus velutinus	Chile	Q. de Ramon, Agua del Alamo			2005	Rosas	2226	Herbar Rosas	1457	-33.4317	-70.4778
Haplopappus	velutinus velutinus	Chile	Rio Tupungato	4	2	2015	Rosas	9016	CONC	1620	-33.4956	-70.1097
Haplopappus	velutinus velutinus	Chile	El Manzano, ladera matorral sub andino			2005	Rosas	2219	Herbar Rosas	1144	-33.5758	-70.3814
Haplopappus	velutinus velutinus	Chile	El Manzano, camino Rio Colorado	3	12	1927	Montero	253	GH	981	-33.58	-70.3944
Haplopappus	velutinus velutinus	Chile	San José de Maipo, Camino a Lagunillas, km 4,7			2008	Rosas	5372	Herbar Rosas	1244	-33.6431	-70.3364
Haplopappus	velutinus velutinus	Chile	Entrada reserva Rio Clarillo	17	11	1989	Urzua	9	SGO	935	-33.7253	-70.4922
Haplopappus	velutinus velutinus	Chile	Rio Yeso, 17 km de Romeral	28	12	1944	Biese	657	GH	111	-33.7397	-70.1467
Haplopappus	velutinus velutinus	Chile	El Morado, hacia la laguna			2005	Rosas	2332	Herbar Rosas	2160	-33.8067	-70.0714
Haplopappus	velutinus velutinus	Chile	Baños Morales en Lo Valdez	17	2	1994	Parker	sn	MSB	1863	-33.8225	-70.0606
Haplopappus	velutinus velutinus	Chile	Rio Volcan, 2 km oeste Lo Valdez	23	11	1994	Ehrhart	470	MSB	1939	-33.8267	-70.043
Haplopappus	velutinus velutinus	Chile	Lo Valdez, refugio Aleman	24	3	1981	Grau	3127	M	1993	-33.8325	-70.0572
Haplopappus	velutinus velutinus	Chile	RN Rio Los Cipreses, unos 5 km de la entrada al Parque	18	11	1996	Ehrhart	943	MSB	1138	-34.2969	-70.4489
Haplopappus	velutinus velutinus	Chile	en colinas subandinas Talcarehue		2	1831	Gay	307	GH	1132	-34.6017	-70.8753
Haplopappus	velutinus velutinus	Chile	rio Tinguiririca Km 27,4 Pasado Bocatoma			2008	Rosas	5418	Herbar Rosas	1125	-34.8458	-70.5542
Haplopappus	velutinus velutinus	Chile	La Rufina			2011	Rosas	7229	Herbar Rosas	1150	-34.8461	-70.5544
Haplopappus	velutinus velutinus	Chile	Termas del Flaco km 40			2008	Rosas	5425	Herbar Rosas	1516	-34.9286	-70.4894
Haplopappus	velutinus velutinus	Chile	Termas del Flaco, cumbres N.E. de los baños	31	1	1942	Aravena	33328	GH	1950	-34.9525	-70.4283
Haplopappus	velutinus velutinus	Chile	Curicó		1	1928	Claude-Joseph	5215	US	224	-34.9833	-71.2081
Haplopappus	velutinus velutinus	Chile	a Vilches Alto, 2 km despues de union con camino a Laguna del Maule, Puente Enrique	21	1	1990	Gardner,KneesyVore	4423	K	415	-35.5761	-71.2925
Haplopappus	velutinus velutinus	Chile	Linares		1	1877	Philippi	sn	SGO	168	-35.8594	-71.5983
Haplopappus	velutinus velutinus	Chile	entrada a Laguna del Maule, Puente Armerillo	8	3	1994	Ehrhart	104	MSB	2325	-36.008	-70.5553
Haplopappus	velutinus velutinus	Chile	Laguna del Maule, cerca de Planta Electrica		12	1969	Zollner	4492	CONC	2162	-36.0094	-70.5583
Haplopappus	velutinus velutinus	Chile	Linares, Los Hualles	1	2	1939	Barros	2137	CONC	573	-36.0853	-71.3814
Haplopappus	vicunensis	Chile	Baños del Toro	31	12	1978	Zollner	10281	CONC	3247	-29.8308	-70.0236
Haplopappus	vicunensis	Chile	Rio Turbio, 20 km Oeste de Rivadavia, camino a Embalse Laguna, a lo largo del rio	14	10	1940	Wagenknecht	18565	GH	1098	-29.8433	-70.4672
Haplopappus	vicunensis	Chile	Balala- Valle del Elqui	13	10	1948	Behn	8512	CONC	1675	-29.9297	-70.2861
Haplopappus	vicunensis	Chile	Camino a los Baños del Toro	4	2	1973	Ricardi, Marticorena y Matthei	685	CONC	2317	-29.9378	-70.0686
Haplopappus	vicunensis	Chile	Camino de Vicuña a embalse La Laguna, km 79 al rio de la Laguna	5	12	1996	Ehrhart	1052	MSB	1885	-29.9533	-70.1731
Haplopappus	vicunensis	Chile	Camino de Vicuña a embalse La Laguna, km 87, acantilados arriba del camino	5	12	1996	Ehrhart	1048	MSB	2076	-29.9747	-70.1003
Haplopappus	vicunensis	Chile	71 miles from Vicuña, rocky outcrop near river next to Highway41 to Argentina	25	1	1979	Clark	1288	CONC	1683	-29.985	-70.2356
Haplopappus	vicunensis	Chile	Puente Las Terneras	7	4	2014	Rosas	8757	CONC	1656	-29.9881	-70.2469
Haplopappus	vicunensis	Chile	Juntas del Toro, al Este, entre piedras redondas en el cauce de crecidas			2012	Rosas	8136	Herbar Rosas	2160	-29.9956	-70.0919
Haplopappus	vicunensis	Chile	Camino a embalse La Laguna	7	4	1990	Grau	sn	M	2234	-30.0244	-70.0905
Haplopappus	vicunensis	Chile	Rio Seco	10	10	1940	Wagenknecht	sn	GH	1851	-30.1864	-70.3606
Haplopappus	villanuevae	Chile	Collahuasi			2011	Rosas	7579	Herbar Rosas	3779	-20.7919	-69.0069
Haplopappus	villanuevae	Chile	Coska			2013	Rosas	8434	Herbar Rosas	3999	-21.103	-68.3514
Haplopappus	villanuevae	Chile	Quebrada del Inca, cerro Aucanquilcha	2	4	1985	Kalin	561	CONC	3837	-21.2392	-68.3414
Haplopappus	villanuevae	Chile	Valle california, Conchi Viejo	20	9	1964	Martin	34	NY	3542	-21.9569	-68.74
Haplopappus	villanuevae	Chile	Conchi a Calama	16	7	1945	Martin	sn	CONC	3029	-22.0547	-68.6344
Haplopappus	villanuevae	Chile	Paniri	7	11	1990	Loyola	16	CONC	3295	-22.1439	-68.2681
Haplopappus	villanuevae	Chile	Entre Toconce y Linzor, Cuesta El Engoche			2007	Rosas	4982	Herbar Rosas	3508	-22.2478	-68.1369
Haplopappus	villanuevae	Chile	Quebrada de El Ojalar, Cueva Blanca	15	10	1978	Villagran	1374	CONC	3241	-22.2669	-68.1892
Haplopappus	villanuevae	Chile	Chuquicamata		2	1933	Perry	1193	GH	2643	-22.3308	-68.9325
Haplopappus	villanuevae	Chile	Cuesta del Diablo, camino de SPAtacama a El Tatio		10	1984	Morales	31	CONC	3829	-22.7128	-68.0058
Haplopappus	villanuevae	Chile	Quebrada de los Baños de Puritama	13	5	1972	Ricardi	370	CONC	3494	-22.7242	-68.0469
Haplopappus	villanuevae	Chile	Puritama			2011	Rosas	7472	Herbar Rosas	3540	-22.7261	-68.0439
Haplopappus	villanuevae	Chile	De San Pedro de atacama a Baños de Puritama	4	10	1958	Ricardi	4837	B	3110	-22.7728	-68.09
Haplopappus	villanuevae	Chile	Baños de Puritama	23	1	1993	Baumann	221	CONC	3043	-22.7772	-68.0992
Haplopappus	villanuevae	Chile	De San Pedro de atacama al Paso Jama, km 25	10	12	1993	Charpin	23497	G	3445	-22.908	-67.9494
Haplopappus	villanuevae	Chile	Agua de Acerillos de Atacama prov Chañaral	30	9	1877	Villanueva	sn	BM	2803	-26.1211	-69.4114
Haplopappus	villanuevae	Chile	Camino entre pampa La Ola y Potrerillos	6	5	1932	Greninger	7	GH	2504	-26.3353	-69.495
Haplopappus	villanuevae	Chile	camino de Potrerillo al Salar de Pedernales, km 20	13	2	1966	Ricardi	1587	B	2373	-26.393	-69.4239
Haplopappus	villanuevae	Chile	Campamento Pedernales	12	1	1966	Zollner	954	CONC	3559	-26.4619	-69.0656
Haplopappus	villanuevae	Chile	Pampa La Ola, entre Pedernales y Maricunga		2	1922	Harding	sn	GH	3678	-26.5708	-69.0497
Haplopappus	villanuevae	Chile	de Paipote a la Laguna Santa Rosa, km 96 de la R5	20	12	1993	Charpin	23697	G	2358	-27.1036	-69.5405
Haplopappus	villanuevae	Chile	Quebrada Chinches, cerca de Burgos	6	1	1973	Marticorena	527	CONC	3846	-27.1414	-69.3456
Haplopappus	villanuevae	Chile	Quebrada El Salitral		3	1992	Arancio	213	CONC	3844	-27.2647	-69.2708
Haplopappus	villanuevae	Chile	Cord. Rio Figueroa, Co. Paredones		1	1926	Werdermann	982	B	3814	-27.513	-69.3744
